# Supplementary material for: Non-communicable diseases and resistant tuberculosis, a growing burden among people living with HIV in Eastern Kenya
Source: PLOS Glob Public Health. 2025 Jun 20;5(6):e0004212. doi: 10.1371/journal.pgph.0004212 (PMC12180655; doi:10.1371/journal.pgph.0004212)
Supplement: S1 Data — (XLSX) [file pgph.0004212.s001.xlsx]

## Sheet: Sheet1
ID	age	durationwithhiv	durationpostartinititaion	bodymassindex	currentcd4	currenthb	currentalt	currentast	Gender	AgeGroup	Marital	Education	Occupation	DurationwithHIV	TBDiagnosis	MTBRIFDiagnosis	GroupDMDiagnosis	ARVRegimen	ChangedARVRegimen	MissedARVVisit	MissedTakingARV	NoTimesMissedTakingARV	ReasonsMissingTakingARV	AdverseEffects	GroupViralLoad	GroupCD4	GroupHB	GroupALT	GroupAST	HTNDiagnosis	PreviousTBDiagnosis	PreviousDMDiagnosis	PreviousHTNDiagnosis	FamHHistoryDM	FamilyHistoryHTN	AlcoholUse	TobaccoUse	DurationCoughing	GroupDuratonPostART	GroupBMI	GroupDurationARTStart	currentcreatinine	hba1c	vl	Groupedcreatinine	MTBDiagnosis	ResistantMTBDiagnosis	GroupedDiabetesDiagnosis	HypertensionDiagnosis
NCD1	38	10	8	31.6	406	13.2	32	40	M	31 - 40	Single	Tertiary	Farming	6_10	Positive	Negative	<5.7 (Non-diabetic)	TDF/3TC/DTG FDC morning + DTG/ 2RHZE-FDC/4RH-FDC	Yes	No	Yes	Thrice	Forgot to take drugs at stepulated time	Diarrhea	<1000 (Suppresion)	<500 cells	>13g/dL	<56 U/L	<40U/L	No	No	No	No	Yes	No	Yes	No	>3 Weeks	6-10 Years	>30kg/m2 (Obese)	6-10 Years	1.2	5.6	0	>0.8mg/dL	Positive	Negative	<5.7 (Non-diabetic)	No
NCD2	52	3	3	33.5	620	15.1	24	33	M	> 51	Married	Tertiary	Employed	1_5	Positive	Negative	5.7 - 6.4 (Pre-diabetic)	TDF/3TC/DTG FDC morning + DTG/ 2RHZE-FDC/4RH-FDC	Yes	No	Yes	Once	Forgot to take drugs at stepulated time	Fatique	<1000 (Suppresion)	>500 cell	>13g/dL	<56 U/L	<40U/L	No	No	No	No	Yes	No	Yes	Yes	>3 Weeks	1-5 Years	>30kg/m2 (Obese)	1-5 Years	0.6	6.4	0	<0.8mg/dL	Positive	Negative	5.7 - 6.4 (Pre-diabetic)	No
NCD3	58	4	4	32	597	14.4	27	21	M	> 51	Married	Secondary	Employed	1_5	Negative	Negative	>6.5 (Diabetic)	TDF/3TC/DTG	No	No	No	Not applicable	Not applicable	Diarrhea	<1000 (Suppresion)	>500 cell	>13g/dL	<56 U/L	<40U/L	No	No	Yes	No	Yes	No	Yes	No	>3 Weeks	1-5 Years	>30kg/m2 (Obese)	1-5 Years	1.1	6.7	0	>0.8mg/dL	Negative	Negative	>6.5 (Diabetic)	No
NCD4	21	5	5	27.2	357	14.4	48	25	F	18 - 30	Single	Primary	Employed	1_5	Negative	Negative	<5.7 (Non-diabetic)	TDF/3TC/DTG	No	No	Yes	Once	Lapse of druggs supply	Headache	<1000 (Suppresion)	<500 cells	>13g/dL	<56 U/L	<40U/L	No	No	No	No	No	Yes	No	No	>3 Weeks	1-5 Years	25-29.9Kg/m2 (Overweight)	1-5 Years	1.6	5.2	0	>0.8mg/dL	Negative	Negative	<5.7 (Non-diabetic)	No
NCD5	25	8	6	28.4	381	13.9	46	35	M	18 - 30	Single	Tertiary	Employed	6_10	Negative	Negative	<5.7 (Non-diabetic)	TDF/3TC/DTG	Yes	Yes	No	Not applicable	Not applicable	Skin Problems/ Fungal Infections	<1000 (Suppresion)	<500 cells	>13g/dL	<56 U/L	<40U/L	No	No	No	No	Yes	No	No	Yes	4-10 Weeks	6-10 Years	25-29.9Kg/m2 (Overweight)	6-10 Years	0.3	4.8	0	<0.8mg/dL	Negative	Negative	<5.7 (Non-diabetic)	No
NCD6	49	9	7	22.5	313	12.2	15	11.8	M	41 - 50	Married	Primary	Unemployed	6_10	Negative	Negative	>6.5 (Diabetic)	TDF/3TC/DTG	Yes	Yes	No	Not applicable	Not applicable	Skin Problems/ Fungal Infections	<1000 (Suppresion)	<500 cells	<13g/dL	<56 U/L	<40U/L	Yes	No	Yes	Yes	Yes	Yes	No	No	4-10 Weeks	6-10 Years	18.5 - 24.9 Kg/m2 (Normal weight)	6-10 Years	1.3	6.8	0	>0.8mg/dL	Negative	Negative	>6.5 (Diabetic)	Yes
NCD7	23	8	8	27	440	13.2	63	12.2	M	18 - 30	Single	Primary	Bussiness	6_10	Negative	Negative	<5.7 (Non-diabetic)	TDF/3TC/DTG	Yes	No	No	Not applicable	Not applicable	Weight Loss or Wasting	<1000 (Suppresion)	<500 cells	>13g/dL	>56 U/L	<40U/L	No	No	No	No	No	No	Yes	Yes	4-10 Weeks	6-10 Years	25-29.9Kg/m2 (Overweight)	6-10 Years	1	5.4	0	<0.8mg/dL	Negative	Negative	<5.7 (Non-diabetic)	No
NCD8	38	9	8	27	420	15.3	25	25	F	31 - 40	Single	Secondary	Farming	6_10	Negative	Negative	5.7 - 6.4 (Pre-diabetic)	TDF/3TC/DTG	Yes	Yes	Yes	Once	Experiencing Side Effects	Diarrhea	<1000 (Suppresion)	<500 cells	>13g/dL	<56 U/L	<40U/L	No	No	No	No	Yes	No	No	No	4-10 Weeks	6-10 Years	25-29.9Kg/m2 (Overweight)	6-10 Years	1	5.7	901	<0.8mg/dL	Negative	Negative	5.7 - 6.4 (Pre-diabetic)	No
NCD9	26	11	11	19.6	328	14.9	17	11	F	18 - 30	Single	Tertiary	Employed	>.11	Negative	Negative	<5.7 (Non-diabetic)	TDF/3TC/DTG	Yes	No	No	Not applicable	Not applicable	Fatique	<1000 (Suppresion)	<500 cells	>13g/dL	<56 U/L	<40U/L	No	No	No	No	Yes	No	No	No	4-10 Weeks	>11 Years	18.5 - 24.9 Kg/m2 (Normal weight)	>11 Years	0.9	5.2	0	>0.8mg/dL	Negative	Negative	<5.7 (Non-diabetic)	No
NCD10	45	8	6	21.8	527	17.6	63	13.9	F	41 - 50	Married	Secondary	Bussiness	6_10	Negative	Negative	>6.5 (Diabetic)	TDF/3TC/DTG	Yes	Yes	No	Not applicable	Not applicable	Weight Loss or Wasting	<1000 (Suppresion)	>500 cell	>13g/dL	>56 U/L	<40U/L	No	No	Yes	No	Yes	No	No	No	>3 Weeks	6-10 Years	18.5 - 24.9 Kg/m2 (Normal weight)	6-10 Years	0.8	7.4	0	<0.8mg/dL	Negative	Negative	>6.5 (Diabetic)	No
NCD11	34	7	6	23.2	272	12.3	16	47	M	31 - 40	Married	Primary	Bussiness	6_10	Negative	Negative	<5.7 (Non-diabetic)	TDF/3TC/DTG	Yes	No	Yes	Once	Forgot to take drugs at stepulated time	Skin Problems/ Fungal Infections	<1000 (Suppresion)	<500 cells	<13g/dL	<56 U/L	>40U/L	No	No	No	No	No	No	Yes	Yes	>3 Weeks	6-10 Years	18.5 - 24.9 Kg/m2 (Normal weight)	6-10 Years	0.5	4.9	0	<0.8mg/dL	Negative	Negative	<5.7 (Non-diabetic)	No
NCD12	41	9	6	26.6	420	0	52	4.9	F	41 - 50	Married	Secondary	Farming	6_10	Negative	Negative	<5.7 (Non-diabetic)	TDF/3TC/DTG	Yes	No	No	Not applicable	Not applicable	Diarrhea	<1000 (Suppresion)	>500 cell	<13g/dL	<56 U/L	<40U/L	No	No	No	No	Yes	Yes	No	No	4-10 Weeks	6-10 Years	25-29.9Kg/m2 (Overweight)	6-10 Years	0.7	5.3	0	<0.8mg/dL	Negative	Negative	<5.7 (Non-diabetic)	No
NCD13	38	3	3	29.7	443	14.7	26	45	F	31 - 40	Single	Non Formal	Unemployed	1_5	Negative	Negative	<5.7 (Non-diabetic)	TDF/3TC/DTG	No	Yes	Yes	Once	Forgot to take drugs at stepulated time	Weight Loss or Wasting	<1000 (Suppresion)	<500 cells	>13g/dL	<56 U/L	>40U/L	No	No	No	No	Yes	No	No	No	4-10 Weeks	1-5 Years	25-29.9Kg/m2 (Overweight)	1-5 Years	1.1	5.6	0	>0.8mg/dL	Negative	Negative	<5.7 (Non-diabetic)	No
NCD14	39	8	7	22.2	346	16.5	7	110	M	31 - 40	Married	Non Formal	Bussiness	6_10	Negative	Negative	<5.7 (Non-diabetic)	TDF/3TC/DTG	Yes	No	No	Not applicable	Not applicable	Skin Problems/ Fungal Infections	<1000 (Suppresion)	<500 cells	>13g/dL	<56 U/L	>40U/L	Yes	No	No	No	No	Yes	No	Yes	4-10 Weeks	6-10 Years	18.5 - 24.9 Kg/m2 (Normal weight)	6-10 Years	1.6	5.4	0	>0.8mg/dL	Negative	Negative	<5.7 (Non-diabetic)	Yes
NCD15	30	5	5	30.8	259	13.9	21	40	M	18 - 30	Married	Primary	Bussiness	1_5	Negative	Negative	5.7 - 6.4 (Pre-diabetic)	TDF/3TC/DTG	No	No	No	Not applicable	Not applicable	Diarrhea	<1000 (Suppresion)	<500 cells	>13g/dL	<56 U/L	<40U/L	No	No	No	No	No	No	Yes	No	4-10 Weeks	1-5 Years	>30kg/m2 (Obese)	1-5 Years	0.3	5.9	0	<0.8mg/dL	Negative	Negative	5.7 - 6.4 (Pre-diabetic)	No
NCD16	38	6	6	19.1	297	15.7	22	12.2	F	31 - 40	Married	Tertiary	Bussiness	6_10	Negative	Negative	5.7 - 6.4 (Pre-diabetic)	TDF/3TC/DTG	Yes	No	Yes	Once	Forgot to take drugs at stepulated time	Weight Loss or Wasting	<1000 (Suppresion)	<500 cells	>13g/dL	<56 U/L	<40U/L	No	No	No	No	No	No	Yes	No	4-10 Weeks	6-10 Years	18.5 - 24.9 Kg/m2 (Normal weight)	6-10 Years	1.3	6.3	0	>0.8mg/dL	Negative	Negative	5.7 - 6.4 (Pre-diabetic)	No
NCD17	27	3	3	27.4	431	17.7	22	20	M	18 - 30	Single	Non Formal	Employed	1_5	Negative	Negative	<5.7 (Non-diabetic)	TDF/3TC/DTG	No	Yes	No	Not applicable	Not applicable	Bloating pain or gas in stomach	<1000 (Suppresion)	<500 cells	>13g/dL	<56 U/L	<40U/L	No	No	No	No	No	No	Yes	Yes	>3 Weeks	1-5 Years	25-29.9Kg/m2 (Overweight)	1-5 Years	4.5	4.7	98	>0.8mg/dL	Negative	Negative	<5.7 (Non-diabetic)	No
NCD18	31	7	6	33	486	13	126	38	F	31 - 40	Single	Non Formal	Bussiness	6_10	Negative	Negative	5.7 - 6.4 (Pre-diabetic)	TDF/3TC/DTG	Yes	No	No	Not applicable	Not applicable	Nausea or Vomiting	<1000 (Suppresion)	<500 cells	<13g/dL	>56 U/L	<40U/L	No	No	No	No	No	No	Yes	No	4-10 Weeks	6-10 Years	>30kg/m2 (Obese)	6-10 Years	0.8	6.1	0	<0.8mg/dL	Negative	Negative	5.7 - 6.4 (Pre-diabetic)	No
NCD19	30	3	3	27.2	465	15.1	34	18	F	18 - 30	Married	Primary	Unemployed	1_5	Negative	Negative	5.7 - 6.4 (Pre-diabetic)	TDF/3TC/DTG	No	Yes	Yes	Twice	Experiencing Side Effects	Diarrhea	<1000 (Suppresion)	<500 cells	>13g/dL	<56 U/L	<40U/L	No	No	No	Yes	No	Yes	No	No	>11 Weeks	1-5 Years	25-29.9Kg/m2 (Overweight)	1-5 Years	0.9	6.2	0	>0.8mg/dL	Negative	Negative	5.7 - 6.4 (Pre-diabetic)	No
NCD20	32	3	3	24.8	485	12.3	14	17	M	31 - 40	Married	Non Formal	Bussiness	1_5	Negative	Negative	<5.7 (Non-diabetic)	TDF/3TC/DTG	No	No	No	Not applicable	Not applicable	Weight Loss or Wasting	<1000 (Suppresion)	<500 cells	<13g/dL	<56 U/L	<40U/L	No	No	No	No	No	No	Yes	No	>11 Weeks	1-5 Years	18.5 - 24.9 Kg/m2 (Normal weight)	1-5 Years	1.4	5.2	0	>0.8mg/dL	Negative	Negative	<5.7 (Non-diabetic)	No
NCD21	24	7	6	24.3	474	16	47	22	M	18 - 30	Married	Non Formal	Farming	6_10	Negative	Negative	5.7 - 6.4 (Pre-diabetic)	TDF/3TC/DTG	Yes	No	No	Not applicable	Not applicable	Weight Gain	<1000 (Suppresion)	<500 cells	>13g/dL	<56 U/L	<40U/L	No	No	No	No	No	No	Yes	Yes	4-10 Weeks	6-10 Years	18.5 - 24.9 Kg/m2 (Normal weight)	6-10 Years	1.1	6.4	0	>0.8mg/dL	Negative	Negative	5.7 - 6.4 (Pre-diabetic)	No
NCD22	44	8	6	26.5	576	12.8	19	18	M	41 - 50	Married	Non Formal	Unemployed	6_10	Negative	Negative	<5.7 (Non-diabetic)	TDF/3TC/DTG	Yes	Yes	No	Not applicable	Not applicable	Weight Loss or Wasting	<1000 (Suppresion)	>500 cell	<13g/dL	<56 U/L	<40U/L	No	No	No	No	No	No	Yes	Yes	>3 Weeks	6-10 Years	25-29.9Kg/m2 (Overweight)	6-10 Years	0.6	4.8	0	<0.8mg/dL	Negative	Negative	<5.7 (Non-diabetic)	No
NCD23	46	3	3	19.7	318	10.3	20	21	F	41 - 50	Married	Secondary	Unemployed	1_5	Negative	Negative	5.7 - 6.4 (Pre-diabetic)	TDF/3TC/DTG	No	No	Yes	Once	Forgot to take drugs at stepulated time	Weight Loss or Wasting	<1000 (Suppresion)	<500 cells	<13g/dL	<56 U/L	<40U/L	No	No	No	No	No	No	No	No	4-10 Weeks	1-5 Years	18.5 - 24.9 Kg/m2 (Normal weight)	1-5 Years	0.9	6.3	0	>0.8mg/dL	Negative	Negative	5.7 - 6.4 (Pre-diabetic)	No
NCD24	26	9	6	21.2	249	13.3	53	22	M	18 - 30	Single	Non Formal	Bussiness	6_10	Negative	Negative	<5.7 (Non-diabetic)	TDF/3TC/DTG	Yes	No	No	Not applicable	Not applicable	Diarrhea	<1000 (Suppresion)	<500 cells	>13g/dL	<56 U/L	<40U/L	No	No	No	No	No	No	Yes	No	4-10 Weeks	6-10 Years	18.5 - 24.9 Kg/m2 (Normal weight)	6-10 Years	0.9	4.8	0	>0.8mg/dL	Negative	Negative	<5.7 (Non-diabetic)	No
NCD25	31	3	3	27.3	670	12.5	30	44.8	F	31 - 40	Married	Tertiary	Unemployed	1_5	Negative	Negative	<5.7 (Non-diabetic)	TDF/3TC/DTG	No	Yes	Yes	Once	Forgot to take drugs at stepulated time	Weight Loss or Wasting	<1000 (Suppresion)	>500 cell	<13g/dL	<56 U/L	>40U/L	No	No	No	No	Yes	Yes	No	No	>3 Weeks	1-5 Years	25-29.9Kg/m2 (Overweight)	1-5 Years	0.9	5.3	0	>0.8mg/dL	Negative	Negative	<5.7 (Non-diabetic)	No
NCD26	40	8	7	25.1	564	17	14	35	M	31 - 40	Married	Secondary	Employed	6_10	Negative	Negative	>6.5 (Diabetic)	TDF/3TC/DTG	Yes	No	No	Not applicable	Not applicable	Skin Problems/ Fungal Infections	<1000 (Suppresion)	>500 cell	>13g/dL	<56 U/L	<40U/L	No	No	No	No	No	No	Yes	No	4-10 Weeks	6-10 Years	25-29.9Kg/m2 (Overweight)	6-10 Years	1.1	6.5	0	>0.8mg/dL	Negative	Negative	>6.5 (Diabetic)	No
NCD27	37	7	6	35.3	692	14.2	20	20	M	31 - 40	Married	Tertiary	Bussiness	6_10	Negative	Negative	5.7 - 6.4 (Pre-diabetic)	TDF/3TC/DTG	Yes	Yes	No	Not applicable	Not applicable	Diarrhea	<1000 (Suppresion)	>500 cell	>13g/dL	<56 U/L	<40U/L	No	No	No	No	No	No	No	Yes	>11 Weeks	6-10 Years	>30kg/m2 (Obese)	6-10 Years	0.8	5.9	0	<0.8mg/dL	Negative	Negative	5.7 - 6.4 (Pre-diabetic)	No
NCD28	32	10	7	25.5	100	14.3	13	28	F	31 - 40	Separated/Divorced	Non Formal	Employed	6_10	Negative	Negative	5.7 - 6.4 (Pre-diabetic)	TDF/3TC/DTG	Yes	No	Yes	Once	Forgot to take drugs at stepulated time	Weight Loss or Wasting	>1000 (Failure)	<500 cells	>13g/dL	<56 U/L	<40U/L	No	No	No	No	No	No	No	No	4-10 Weeks	6-10 Years	25-29.9Kg/m2 (Overweight)	6-10 Years	0.5	6.4	41652	<0.8mg/dL	Negative	Negative	5.7 - 6.4 (Pre-diabetic)	No
NCD29	34	11	11	21.5	272	9.1	19	11	M	31 - 40	Married	Non Formal	Farming	>.11	Negative	Negative	5.7 - 6.4 (Pre-diabetic)	TDF/3TC/DTG	Yes	Yes	No	Not applicable	Not applicable	Bloating pain or gas in stomach	<1000 (Suppresion)	<500 cells	<13g/dL	<56 U/L	<40U/L	No	No	No	No	No	No	Yes	Yes	4-10 Weeks	>11 Years	18.5 - 24.9 Kg/m2 (Normal weight)	>11 Years	0.9	6	917	>0.8mg/dL	Negative	Negative	5.7 - 6.4 (Pre-diabetic)	No
NCD30	37	10	8	26.3	532	13.2	47	11	M	31 - 40	Single	Non Formal	Bussiness	6_10	Negative	Negative	<5.7 (Non-diabetic)	TDF/3TC/DTG	Yes	No	No	Not applicable	Not applicable	Nausea or Vomiting	>1000 (Failure)	>500 cell	>13g/dL	<56 U/L	<40U/L	No	No	No	No	Yes	No	Yes	No	>3 Weeks	6-10 Years	25-29.9Kg/m2 (Overweight)	6-10 Years	1.2	5.6	3337	>0.8mg/dL	Negative	Negative	<5.7 (Non-diabetic)	No
NCD31	38	3	3	20.8	388	14.2	17	23	M	31 - 40	Married	Tertiary	Unemployed	1_5	Negative	Negative	5.7 - 6.4 (Pre-diabetic)	TDF/3TC/DTG	No	Yes	Yes	Twice	Experiencing Side Effects	Diarrhea	>1000 (Failure)	<500 cells	>13g/dL	<56 U/L	<40U/L	No	No	No	No	No	No	Yes	Yes	4-10 Weeks	1-5 Years	18.5 - 24.9 Kg/m2 (Normal weight)	1-5 Years	1.1	6.2	4684	>0.8mg/dL	Negative	Negative	5.7 - 6.4 (Pre-diabetic)	No
NCD32	30	3	3	28.6	683	15.2	21	24	M	18 - 30	Single	Secondary	Employed	1_5	Negative	Negative	<5.7 (Non-diabetic)	TDF/3TC/DTG	No	No	No	Not applicable	Not applicable	Weight Loss or Wasting	>1000 (Failure)	>500 cell	>13g/dL	<56 U/L	<40U/L	No	No	No	No	No	No	No	Yes	4-10 Weeks	1-5 Years	25-29.9Kg/m2 (Overweight)	1-5 Years	0.8	5.4	4384	<0.8mg/dL	Negative	Negative	<5.7 (Non-diabetic)	No
NCD33	34	7	6	22.3	424	12.1	16	45	M	31 - 40	Single	Non Formal	Bussiness	6_10	Negative	Negative	5.7 - 6.4 (Pre-diabetic)	TDF/3TC/DTG	Yes	No	No	Not applicable	Not applicable	Weight Gain	>1000 (Failure)	<500 cells	<13g/dL	<56 U/L	>40U/L	No	No	No	No	No	No	Yes	Yes	4-10 Weeks	6-10 Years	18.5 - 24.9 Kg/m2 (Normal weight)	6-10 Years	1.5	6	77383	>0.8mg/dL	Negative	Negative	5.7 - 6.4 (Pre-diabetic)	No
NCD34	25	12	11	30.1	614	17.9	54	20	F	18 - 30	Married	Non Formal	Unemployed	>.11	Positive	Negative	5.7 - 6.4 (Pre-diabetic)	TDF/3TC/DTG FDC morning + DTG/ 2RHZE-FDC/4RH-FDC	Yes	No	Yes	Thrice	Forgot to take drugs at stepulated time	Fatique	>1000 (Failure)	>500 cell	>13g/dL	<56 U/L	<40U/L	No	No	No	No	No	No	No	No	4-10 Weeks	>11 Years	>30kg/m2 (Obese)	>11 Years	1.1	6.4	2376	>0.8mg/dL	Positive	Negative	5.7 - 6.4 (Pre-diabetic)	No
NCD35	23	10	9	25	554	12.5	34	40	M	18 - 30	Single	Non Formal	Farming	6_10	Positive	Negative	5.7 - 6.4 (Pre-diabetic)	TDF/3TC/DTG FDC morning + DTG/ 2RHZE-FDC/4RH-FDC	Yes	No	Yes	Once	Forgot to take drugs at stepulated time	Diarrhea	>1000 (Failure)	>500 cell	<13g/dL	<56 U/L	<40U/L	No	No	No	No	No	No	No	No	>11 Weeks	6-10 Years	25-29.9Kg/m2 (Overweight)	6-10 Years	0.3	6.3	44225	<0.8mg/dL	Positive	Negative	5.7 - 6.4 (Pre-diabetic)	No
NCD36	20	4	4	34	529	8.8	57	38.3	F	18 - 30	Single	Primary	Unemployed	1_5	Positive	Negative	<5.7 (Non-diabetic)	TDF/3TC/DTG FDC morning + DTG/ 2RHZE-FDC/4RH-FDC	No	Yes	No	Not applicable	Not applicable	Diarrhea	>1000 (Failure)	>500 cell	<13g/dL	>56 U/L	<40U/L	No	No	No	No	No	No	Yes	No	4-10 Weeks	1-5 Years	>30kg/m2 (Obese)	1-5 Years	1.6	5.5	74352	>0.8mg/dL	Positive	Negative	<5.7 (Non-diabetic)	No
NCD37	25	8	8	32.6	638	14.3	7	21	M	18 - 30	Single	Secondary	Bussiness	6_10	Positive	Negative	<5.7 (Non-diabetic)	TDF/3TC/DTG FDC morning + DTG/ 2RHZE-FDC/4RH-FDC	Yes	No	Yes	Once	Lapse of druggs supply	Weight Loss or Wasting	>1000 (Failure)	>500 cell	>13g/dL	<56 U/L	<40U/L	No	No	No	No	Yes	Yes	No	No	4-10 Weeks	6-10 Years	>30kg/m2 (Obese)	6-10 Years	1.5	5.5	86661	>0.8mg/dL	Positive	Negative	<5.7 (Non-diabetic)	No
NCD38	54	5	5	30.6	522	16.8	70	27	F	> 51	Married	Secondary	Bussiness	1_5	Positive	Negative	<5.7 (Non-diabetic)	TDF/3TC/DTG FDC morning + DTG/ 2RHZE-FDC/4RH-FDC	Yes	Yes	No	Not applicable	Not applicable	Weight Loss or Wasting	>1000 (Failure)	>500 cell	>13g/dL	>56 U/L	<40U/L	Yes	No	No	Yes	Yes	Yes	Yes	Yes	>3 Weeks	1-5 Years	>30kg/m2 (Obese)	1-5 Years	0.4	5.2	46978	<0.8mg/dL	Positive	Negative	<5.7 (Non-diabetic)	Yes
NCD39	20	5	5	31.1	484	19.7	21	14	M	18 - 30	Single	Primary	Bussiness	1_5	Negative	Negative	5.7 - 6.4 (Pre-diabetic)	TDF/3TC/DTG	No	No	No	Not applicable	Not applicable	Fatique	>1000 (Failure)	<500 cells	>13g/dL	<56 U/L	<40U/L	No	No	No	No	No	No	No	No	>3 Weeks	1-5 Years	>30kg/m2 (Obese)	1-5 Years	1.4	5.8	93249	>0.8mg/dL	Negative	Negative	5.7 - 6.4 (Pre-diabetic)	No
NCD40	23	5	5	19.2	193	16.2	22	49	M	18 - 30	Single	Primary	Bussiness	1_5	Negative	Negative	5.7 - 6.4 (Pre-diabetic)	TDF/3TC/DTG	No	No	No	Not applicable	Not applicable	Fatique	>1000 (Failure)	<500 cells	>13g/dL	<56 U/L	>40U/L	No	No	No	No	Yes	No	No	No	4-10 Weeks	1-5 Years	18.5 - 24.9 Kg/m2 (Normal weight)	1-5 Years	0.5	6.4	23333	<0.8mg/dL	Negative	Negative	5.7 - 6.4 (Pre-diabetic)	No
NCD41	39	6	6	38.1	198	13.9	11	22	M	31 - 40	Married	Non Formal	Bussiness	6_10	Positive	Positive	<5.7 (Non-diabetic)	TDF/3TC/DTG FDC morning + DTG/ 2RHZE-FDC/4RH-FDC	Yes	No	Yes	Once	Experiencing Side Effects	Headache	>1000 (Failure)	<500 cells	>13g/dL	<56 U/L	<40U/L	No	Yes	No	No	No	Yes	Yes	Yes	4-10 Weeks	6-10 Years	>30kg/m2 (Obese)	6-10 Years	0.8	5.3	40824	<0.8mg/dL	Positive	Positive	<5.7 (Non-diabetic)	No
NCD42	25	8	6	28.1	495	14.2	53	47	F	18 - 30	Married	Primary	Bussiness	6_10	Negative	Negative	<5.7 (Non-diabetic)	TDF/3TC/DTG	Yes	No	No	Not applicable	Not applicable	Skin Problems/ Fungal Infections	<1000 (Suppresion)	<500 cells	>13g/dL	<56 U/L	>40U/L	No	No	No	No	Yes	No	No	No	>3 Weeks	6-10 Years	25-29.9Kg/m2 (Overweight)	6-10 Years	0.5	5.5	0	<0.8mg/dL	Negative	Negative	<5.7 (Non-diabetic)	No
NCD43	27	6	6	22.2	699	12.3	21	17	F	18 - 30	Married	Secondary	Bussiness	6_10	Negative	Negative	<5.7 (Non-diabetic)	TDF/3TC/DTG	Yes	Yes	No	Not applicable	Not applicable	Skin Problems/ Fungal Infections	<1000 (Suppresion)	>500 cell	<13g/dL	<56 U/L	<40U/L	No	No	No	No	Yes	No	No	No	4-10 Weeks	6-10 Years	18.5 - 24.9 Kg/m2 (Normal weight)	6-10 Years	0.9	4.7	0	>0.8mg/dL	Negative	Negative	<5.7 (Non-diabetic)	No
NCD44	34	6	6	20.9	384	13.1	16	40	F	31 - 40	Married	Secondary	Unemployed	6_10	Negative	Negative	<5.7 (Non-diabetic)	TDF/3TC/DTG	Yes	No	Yes	Once	Forgot to take drugs at stepulated time	Skin Problems/ Fungal Infections	<1000 (Suppresion)	<500 cells	>13g/dL	<56 U/L	<40U/L	No	No	No	No	Yes	Yes	No	No	>3 Weeks	6-10 Years	18.5 - 24.9 Kg/m2 (Normal weight)	6-10 Years	1	4.9	69	<0.8mg/dL	Negative	Negative	<5.7 (Non-diabetic)	No
NCD45	33	5	5	21.6	101	13.1	32	30	M	31 - 40	Married	Non Formal	Employed	1_5	Negative	Negative	<5.7 (Non-diabetic)	TDF/3TC/DTG	No	No	No	Not applicable	Not applicable	Weight Loss or Wasting	<1000 (Suppresion)	<500 cells	>13g/dL	<56 U/L	<40U/L	No	No	No	No	No	Yes	Yes	Yes	4-10 Weeks	1-5 Years	18.5 - 24.9 Kg/m2 (Normal weight)	1-5 Years	0.7	5.2	40	<0.8mg/dL	Negative	Negative	<5.7 (Non-diabetic)	No
NCD46	34	8	7	7.8	100	14.5	46	8	F	31 - 40	Married	Secondary	Employed	6_10	Negative	Negative	>6.5 (Diabetic)	TDF/3TC/DTG	Yes	No	Yes	Once	Forgot to take drugs at stepulated time	Weight Loss or Wasting	<1000 (Suppresion)	<500 cells	>13g/dL	<56 U/L	<40U/L	No	No	No	No	Yes	No	Yes	No	>3 Weeks	6-10 Years	<18.5 Kg/m2 (Underweight)	6-10 Years	0.5	6.5	0	<0.8mg/dL	Negative	Negative	>6.5 (Diabetic)	No
NCD47	25	8	8	25.6	501	13.9	53	45	F	18 - 30	Single	Tertiary	Bussiness	6_10	Negative	Negative	<5.7 (Non-diabetic)	TDF/3TC/DTG	Yes	No	No	Not applicable	Not applicable	Skin Problems/ Fungal Infections	<1000 (Suppresion)	>500 cell	>13g/dL	<56 U/L	>40U/L	No	No	No	No	No	No	Yes	Yes	>3 Weeks	6-10 Years	25-29.9Kg/m2 (Overweight)	6-10 Years	0.4	4.8	0	<0.8mg/dL	Negative	Negative	<5.7 (Non-diabetic)	No
NCD48	32	4	4	24.1	549	9.9	19	12	M	31 - 40	Married	Secondary	Employed	1_5	Negative	Negative	5.7 - 6.4 (Pre-diabetic)	TDF/3TC/DTG	No	No	No	Not applicable	Not applicable	Weight Loss or Wasting	<1000 (Suppresion)	>500 cell	<13g/dL	<56 U/L	<40U/L	No	No	No	No	Yes	Yes	Yes	No	>3 Weeks	1-5 Years	18.5 - 24.9 Kg/m2 (Normal weight)	1-5 Years	1	6.3	0	<0.8mg/dL	Negative	Negative	5.7 - 6.4 (Pre-diabetic)	No
NCD49	29	3	3	21.4	289	14.3	24	25	M	18 - 30	Married	Tertiary	Unemployed	1_5	Positive	Negative	<5.7 (Non-diabetic)	TDF/3TC/DTG FDC morning + DTG/ 2RHZE-FDC/4RH-FDC	No	Yes	Yes	Once	Forgot to take drugs at stepulated time	Fatique	<1000 (Suppresion)	<500 cells	>13g/dL	<56 U/L	<40U/L	No	No	No	No	No	Yes	Yes	Yes	4-10 Weeks	1-5 Years	18.5 - 24.9 Kg/m2 (Normal weight)	1-5 Years	1	5.5	0	<0.8mg/dL	Positive	Negative	<5.7 (Non-diabetic)	No
NCD50	38	5	5	26.1	597	14.4	22	30	M	31 - 40	Married	Secondary	Employed	1_5	Positive	Negative	>6.5 (Diabetic)	TDF/3TC/DTG FDC morning + DTG/ 2RHZE-FDC/4RH-FDC	No	Yes	No	Not applicable	Not applicable	Skin Problems/ Fungal Infections	<1000 (Suppresion)	>500 cell	>13g/dL	<56 U/L	<40U/L	No	No	No	No	Yes	Yes	No	Yes	>3 Weeks	1-5 Years	25-29.9Kg/m2 (Overweight)	1-5 Years	0.8	6.8	0	<0.8mg/dL	Positive	Negative	>6.5 (Diabetic)	No
NCD51	52	4	4	19.7	396	13.9	12	60	M	> 51	Married	Secondary	Unemployed	1_5	Positive	Negative	>6.5 (Diabetic)	TDF/3TC/DTG FDC morning + DTG/ 2RHZE-FDC/4RH-FDC	No	No	No	Not applicable	Not applicable	Weight Loss or Wasting	<1000 (Suppresion)	<500 cells	>13g/dL	<56 U/L	>40U/L	Yes	No	Yes	No	Yes	Yes	Yes	Yes	>3 Weeks	1-5 Years	18.5 - 24.9 Kg/m2 (Normal weight)	1-5 Years	1.1	6.7	0	>0.8mg/dL	Positive	Negative	>6.5 (Diabetic)	Yes
NCD52	38	8	7	27.1	738	14.4	25	16	F	31 - 40	Separated/Divorced	Secondary	Employed	6_10	Positive	Negative	<5.7 (Non-diabetic)	TDF/3TC/DTG FDC morning + DTG/ 2RHZE-FDC/4RH-FDC	Yes	No	No	Not applicable	Not applicable	Weight Gain	<1000 (Suppresion)	>500 cell	>13g/dL	<56 U/L	<40U/L	No	No	No	No	Yes	No	No	No	4-10 Weeks	6-10 Years	25-29.9Kg/m2 (Overweight)	6-10 Years	1.2	5.1	0	>0.8mg/dL	Positive	Negative	<5.7 (Non-diabetic)	No
NCD53	59	6	6	22.9	551	15.1	25	81	M	> 51	Married	Non Formal	Bussiness	6_10	Positive	Negative	>6.5 (Diabetic)	TDF/3TC/DTG FDC morning + DTG/ 2RHZE-FDC/4RH-FDC	Yes	Yes	No	Not applicable	Not applicable	Weight Loss or Wasting	<1000 (Suppresion)	>500 cell	>13g/dL	<56 U/L	>40U/L	Yes	No	Yes	No	Yes	No	No	No	>3 Weeks	6-10 Years	18.5 - 24.9 Kg/m2 (Normal weight)	6-10 Years	0.9	6.9	0	>0.8mg/dL	Positive	Negative	>6.5 (Diabetic)	Yes
NCD54	47	11	11	36.7	191	14.1	27	22	M	41 - 50	Married	Tertiary	Unemployed	>.11	Positive	Negative	<5.7 (Non-diabetic)	TDF/3TC/DTG FDC morning + DTG/ 2RHZE-FDC/4RH-FDC	Yes	No	Yes	Once	Forgot to take drugs at stepulated time	Weight Loss or Wasting	<1000 (Suppresion)	<500 cells	>13g/dL	<56 U/L	<40U/L	No	No	No	No	Yes	Yes	No	Yes	4-10 Weeks	>11 Years	>30kg/m2 (Obese)	>11 Years	1.3	5.3	0	>0.8mg/dL	Positive	Negative	<5.7 (Non-diabetic)	No
NCD55	29	3	3	23.4	514	12.5	43	42	F	18 - 30	Married	Tertiary	Employed	1_5	Positive	Negative	<5.7 (Non-diabetic)	TDF/3TC/DTG FDC morning + DTG/ 2RHZE-FDC/4RH-FDC	No	No	No	Not applicable	Not applicable	Diarrhea	<1000 (Suppresion)	>500 cell	<13g/dL	<56 U/L	>40U/L	No	No	No	No	Yes	No	No	No	4-10 Weeks	1-5 Years	18.5 - 24.9 Kg/m2 (Normal weight)	1-5 Years	0.3	4.7	0	<0.8mg/dL	Positive	Negative	<5.7 (Non-diabetic)	No
NCD56	34	8	6	25.3	490	15.5	25	26	F	31 - 40	Married	Non Formal	Employed	6_10	Positive	Negative	<5.7 (Non-diabetic)	TDF/3TC/DTG FDC morning + DTG/ 2RHZE-FDC/4RH-FDC	Yes	Yes	Yes	Once	Forgot to take drugs at stepulated time	Weight Loss or Wasting	<1000 (Suppresion)	<500 cells	>13g/dL	<56 U/L	<40U/L	No	No	No	No	Yes	Yes	No	No	>3 Weeks	6-10 Years	25-29.9Kg/m2 (Overweight)	6-10 Years	1.4	5	0	>0.8mg/dL	Positive	Negative	<5.7 (Non-diabetic)	No
NCD57	16	11	11	27.2	522	8.4	41	22	F		Single	Non Formal	Unemployed	>.11	Positive	Negative	<5.7 (Non-diabetic)	TDF/3TC/DTG FDC morning + DTG/ 2RHZE-FDC/4RH-FDC	Yes	No	No	Not applicable	Not applicable	Skin Problems/ Fungal Infections	<1000 (Suppresion)	>500 cell	<13g/dL	<56 U/L	<40U/L	No	No	No	No	No	No	No	No	4-10 Weeks	>11 Years	25-29.9Kg/m2 (Overweight)	>11 Years	0.9	5.3	0	>0.8mg/dL	Positive	Negative	<5.7 (Non-diabetic)	No
NCD58	28	8	7	23.3	493	17.7	16	15	F	18 - 30	Married	Secondary	Bussiness	6_10	Positive	Negative	>6.5 (Diabetic)	TDF/3TC/DTG FDC morning + DTG/ 2RHZE-FDC/4RH-FDC	Yes	Yes	No	Not applicable	Not applicable	Diarrhea	<1000 (Suppresion)	<500 cells	>13g/dL	<56 U/L	<40U/L	No	No	No	No	Yes	Yes	No	No	>3 Weeks	6-10 Years	18.5 - 24.9 Kg/m2 (Normal weight)	6-10 Years	1.1	6.6	0	>0.8mg/dL	Positive	Negative	>6.5 (Diabetic)	No
NCD59	43	10	9	28.8	233	12.1	20	20	F	41 - 50	Married	Secondary	Employed	6_10	Positive	Negative	5.7 - 6.4 (Pre-diabetic)	TDF/3TC/DTG FDC morning + DTG/ 2RHZE-FDC/4RH-FDC	Yes	No	Yes	Once	Forgot to take drugs at stepulated time	Weight Loss or Wasting	<1000 (Suppresion)	<500 cells	<13g/dL	<56 U/L	<40U/L	Yes	No	No	Yes	No	Yes	No	No	4-10 Weeks	6-10 Years	25-29.9Kg/m2 (Overweight)	6-10 Years	1.5	5.8	0	>0.8mg/dL	Positive	Negative	5.7 - 6.4 (Pre-diabetic)	Yes
NCD60	64	7	7	31.8	417	14.8	47	38	F	> 51	Married	Primary	Employed	6_10	Negative	Negative	>6.5 (Diabetic)	TDF/3TC/DTG	Yes	Yes	No	Not applicable	Not applicable	Bloating pain or gas in stomach	<1000 (Suppresion)	<500 cells	>13g/dL	<56 U/L	<40U/L	No	No	No	No	Yes	No	No	No	>3 Weeks	6-10 Years	>30kg/m2 (Obese)	6-10 Years	0.5	7	0	<0.8mg/dL	Negative	Negative	>6.5 (Diabetic)	No
NCD61	41	7	7	19.7	475	14.6	70	40	F	41 - 50	Married	Non Formal	Bussiness	6_10	Negative	Negative	<5.7 (Non-diabetic)	TDF/3TC/DTG	Yes	No	No	Not applicable	Not applicable	Nausea or Vomiting	<1000 (Suppresion)	<500 cells	>13g/dL	>56 U/L	<40U/L	Yes	No	No	No	No	Yes	No	No	4-10 Weeks	6-10 Years	18.5 - 24.9 Kg/m2 (Normal weight)	6-10 Years	0.4	5.5	0	<0.8mg/dL	Negative	Negative	<5.7 (Non-diabetic)	Yes
NCD62	66	10	9	22.6	152	13.2	29	60	M	> 51	Married	Non Formal	Bussiness	6_10	Negative	Negative	>6.5 (Diabetic)	TDF/3TC/DTG	Yes	No	No	Not applicable	Not applicable	Weight Loss or Wasting	<1000 (Suppresion)	<500 cells	>13g/dL	<56 U/L	>40U/L	Yes	No	Yes	Yes	Yes	Yes	Yes	No	>3 Weeks	6-10 Years	18.5 - 24.9 Kg/m2 (Normal weight)	6-10 Years	0.6	6.8	0	<0.8mg/dL	Negative	Negative	>6.5 (Diabetic)	Yes
NCD63	50	7	7	27.6	378	16.4	37	27	M	41 - 50	Married	Secondary	Employed	6_10	Negative	Negative	5.7 - 6.4 (Pre-diabetic)	TDF/3TC/DTG	Yes	No	Yes	Once	Forgot to take drugs at stepulated time	Skin Problems/ Fungal Infections	<1000 (Suppresion)	<500 cells	>13g/dL	<56 U/L	<40U/L	No	No	No	No	Yes	Yes	No	No	4-10 Weeks	6-10 Years	25-29.9Kg/m2 (Overweight)	6-10 Years	0.9	6.4	0	>0.8mg/dL	Negative	Negative	5.7 - 6.4 (Pre-diabetic)	No
NCD64	32	7	7	26.7	158	16.2	29	28	M	31 - 40	Married	Secondary	Unemployed	6_10	Negative	Negative	<5.7 (Non-diabetic)	TDF/3TC/DTG	Yes	No	No	Not applicable	Not applicable	Skin Problems/ Fungal Infections	<1000 (Suppresion)	<500 cells	>13g/dL	<56 U/L	<40U/L	No	No	No	No	Yes	No	Yes	Yes	>3 Weeks	6-10 Years	25-29.9Kg/m2 (Overweight)	6-10 Years	1.2	4.8	0	>0.8mg/dL	Negative	Negative	<5.7 (Non-diabetic)	No
NCD65	33	7	7	22.4	370	17.9	33	240	F	31 - 40	Married	Tertiary	Bussiness	6_10	Negative	Negative	<5.7 (Non-diabetic)	TDF/3TC/DTG	Yes	No	No	Not applicable	Not applicable	Diarrhea	<1000 (Suppresion)	<500 cells	>13g/dL	<56 U/L	>40U/L	No	No	No	No	Yes	Yes	No	No	>3 Weeks	6-10 Years	18.5 - 24.9 Kg/m2 (Normal weight)	6-10 Years	0.9	5.2	0	>0.8mg/dL	Negative	Negative	<5.7 (Non-diabetic)	No
NCD66	20	7	7	30.2	284	14.2	36	21	F	18 - 30	Single	Non Formal	Employed	6_10	Negative	Negative	<5.7 (Non-diabetic)	TDF/3TC/DTG	Yes	Yes	Yes	Once	Forgot to take drugs at stepulated time	Diarrhea	<1000 (Suppresion)	<500 cells	>13g/dL	<56 U/L	<40U/L	No	No	No	No	Yes	Yes	No	No	4-10 Weeks	6-10 Years	>30kg/m2 (Obese)	6-10 Years	0.5	4.9	0	<0.8mg/dL	Negative	Negative	<5.7 (Non-diabetic)	No
NCD67	30	6	6	22.8	399	13.7	16	81	F	18 - 30	Married	Primary	Unemployed	6_10	Negative	Negative	5.7 - 6.4 (Pre-diabetic)	TDF/3TC/DTG	Yes	Yes	No	Not applicable	Not applicable	Skin Problems/ Fungal Infections	<1000 (Suppresion)	<500 cells	>13g/dL	<56 U/L	>40U/L	No	No	No	No	No	Yes	No	No	>3 Weeks	6-10 Years	18.5 - 24.9 Kg/m2 (Normal weight)	6-10 Years	1	5.9	0	<0.8mg/dL	Negative	Negative	5.7 - 6.4 (Pre-diabetic)	No
NCD68	38	8	6	25.1	393	14.2	21	44.8	M	31 - 40	Married	Non Formal	Bussiness	6_10	Negative	Negative	<5.7 (Non-diabetic)	TDF/3TC/DTG	Yes	Yes	No	Not applicable	Not applicable	Skin Problems/ Fungal Infections	<1000 (Suppresion)	<500 cells	>13g/dL	<56 U/L	>40U/L	No	No	No	No	Yes	No	Yes	Yes	>3 Weeks	6-10 Years	25-29.9Kg/m2 (Overweight)	6-10 Years	1.6	5.3	0	>0.8mg/dL	Negative	Negative	<5.7 (Non-diabetic)	No
NCD69	52	7	6	26.9	307	16.2	22	42.2	F	> 51	Married	Tertiary	Bussiness	6_10	Negative	Negative	>6.5 (Diabetic)	TDF/3TC/DTG	Yes	Yes	No	Not applicable	Not applicable	Skin Problems/ Fungal Infections	<1000 (Suppresion)	<500 cells	>13g/dL	<56 U/L	>40U/L	Yes	No	Yes	Yes	Yes	Yes	No	No	4-10 Weeks	6-10 Years	25-29.9Kg/m2 (Overweight)	6-10 Years	0.5	6.6	0	<0.8mg/dL	Negative	Negative	>6.5 (Diabetic)	Yes
NCD70	41	5	5	19.9	448	12.5	10	31	F	41 - 50	Married	Non Formal	Bussiness	1_5	Negative	Negative	<5.7 (Non-diabetic)	TDF/3TC/DTG	No	No	No	Not applicable	Not applicable	Weight Loss or Wasting	<1000 (Suppresion)	<500 cells	<13g/dL	<56 U/L	<40U/L	No	No	No	No	Yes	Yes	No	No	>3 Weeks	1-5 Years	18.5 - 24.9 Kg/m2 (Normal weight)	1-5 Years	1.3	5.6	0	>0.8mg/dL	Negative	Negative	<5.7 (Non-diabetic)	No
NCD71	23	4	4	17.1	230	12.1	14	28	M	18 - 30	Single	Non Formal	Farming	1_5	Negative	Negative	<5.7 (Non-diabetic)	TDF/3TC/DTG	No	Yes	Yes	Once	Experiencing Side Effects	Diarrhea	<1000 (Suppresion)	<500 cells	<13g/dL	<56 U/L	<40U/L	No	No	No	No	Yes	Yes	No	No	>3 Weeks	1-5 Years	<18.5 Kg/m2 (Underweight)	1-5 Years	0.7	5.2	0	<0.8mg/dL	Negative	Negative	<5.7 (Non-diabetic)	No
NCD72	33	11	11	18.6	346	12.4	15	42	F	31 - 40	Married	Primary	Farming	>.11	Negative	Negative	5.7 - 6.4 (Pre-diabetic)	TDF/3TC/DTG	Yes	No	No	Not applicable	Not applicable	Fatique	<1000 (Suppresion)	<500 cells	<13g/dL	<56 U/L	>40U/L	No	No	No	No	Yes	No	No	No	>3 Weeks	>11 Years	18.5 - 24.9 Kg/m2 (Normal weight)	>11 Years	1.2	5.9	0	>0.8mg/dL	Negative	Negative	5.7 - 6.4 (Pre-diabetic)	No
NCD73	36	10	7	28.2	151	15	21	25	F	31 - 40	Married	Non Formal	Bussiness	6_10	Negative	Negative	>6.5 (Diabetic)	TDF/3TC/DTG	Yes	Yes	No	Not applicable	Not applicable	Weight Loss or Wasting	<1000 (Suppresion)	<500 cells	>13g/dL	<56 U/L	<40U/L	No	No	Yes	No	Yes	No	No	No	4-10 Weeks	6-10 Years	25-29.9Kg/m2 (Overweight)	6-10 Years	0.9	7	0	>0.8mg/dL	Negative	Negative	>6.5 (Diabetic)	No
NCD74	20	7	7	22.5	514	15.1	30	16	M	18 - 30	Single	Non Formal	Bussiness	6_10	Negative	Negative	<5.7 (Non-diabetic)	TDF/3TC/DTG	Yes	No	No	Not applicable	Not applicable	Weight Loss or Wasting	<1000 (Suppresion)	>500 cell	>13g/dL	<56 U/L	<40U/L	No	No	No	No	No	Yes	Yes	Yes	>3 Weeks	6-10 Years	18.5 - 24.9 Kg/m2 (Normal weight)	6-10 Years	1.4	5.3	0	>0.8mg/dL	Negative	Negative	<5.7 (Non-diabetic)	No
NCD75	18	9	8	23.5	99	8.4	20	27	M	18 - 30	Single	Primary	Unemployed	6_10	Negative	Negative	<5.7 (Non-diabetic)	TDF/3TC/DTG	Yes	No	No	Not applicable	Not applicable	Weight Gain	<1000 (Suppresion)	<500 cells	<13g/dL	<56 U/L	<40U/L	No	No	No	No	Yes	No	No	No	>3 Weeks	6-10 Years	18.5 - 24.9 Kg/m2 (Normal weight)	6-10 Years	0.6	5.6	0	<0.8mg/dL	Negative	Negative	<5.7 (Non-diabetic)	No
NCD76	42	7	7	23.5	458	16.2	54	26	M	41 - 50	Married	Primary	Bussiness	6_10	Negative	Negative	>6.5 (Diabetic)	TDF/3TC/DTG	Yes	Yes	No	Not applicable	Not applicable	Weight Loss or Wasting	<1000 (Suppresion)	<500 cells	>13g/dL	<56 U/L	<40U/L	Yes	No	No	Yes	Yes	Yes	Yes	No	>3 Weeks	6-10 Years	18.5 - 24.9 Kg/m2 (Normal weight)	6-10 Years	0.6	6.8	0	<0.8mg/dL	Negative	Negative	>6.5 (Diabetic)	Yes
NCD77	36	4	4	30.1	599	12.9	16	21	M	31 - 40	Married	Secondary	Bussiness	1_5	Negative	Negative	5.7 - 6.4 (Pre-diabetic)	TDF/3TC/DTG	No	No	Yes	Once	Forgot to take drugs at stepulated time	Weight Loss or Wasting	<1000 (Suppresion)	>500 cell	<13g/dL	<56 U/L	<40U/L	No	No	No	No	Yes	No	Yes	Yes	>3 Weeks	1-5 Years	>30kg/m2 (Obese)	1-5 Years	1	6	0	<0.8mg/dL	Negative	Negative	5.7 - 6.4 (Pre-diabetic)	No
NCD78	21	11	11	24.7	212	16.8	28	62	M	18 - 30	Single	Primary	Bussiness	>.11	Negative	Negative	<5.7 (Non-diabetic)	TDF/3TC/DTG	Yes	No	No	Not applicable	Not applicable	Diarrhea	<1000 (Suppresion)	<500 cells	>13g/dL	<56 U/L	>40U/L	No	No	No	No	No	No	No	No	>3 Weeks	>11 Years	18.5 - 24.9 Kg/m2 (Normal weight)	>11 Years	0.9	4.7	0	>0.8mg/dL	Negative	Negative	<5.7 (Non-diabetic)	No
NCD79	27	7	7	27.5	155	16.2	27	21	M	18 - 30	Single	Non Formal	Bussiness	6_10	Negative	Negative	<5.7 (Non-diabetic)	TDF/3TC/DTG	Yes	Yes	Yes	Once	Forgot to take drugs at stepulated time	Weight Loss or Wasting	<1000 (Suppresion)	<500 cells	>13g/dL	<56 U/L	<40U/L	No	No	No	No	Yes	Yes	No	No	4-10 Weeks	6-10 Years	25-29.9Kg/m2 (Overweight)	6-10 Years	0.5	5.3	0	<0.8mg/dL	Negative	Negative	<5.7 (Non-diabetic)	No
NCD80	42	6	6	27.2	128	11.9	25	17	F	41 - 50	Married	Primary	Unemployed	6_10	Negative	Negative	>6.5 (Diabetic)	TDF/3TC/DTG	Yes	No	No	Not applicable	Not applicable	Skin Problems/ Fungal Infections	<1000 (Suppresion)	<500 cells	<13g/dL	<56 U/L	<40U/L	No	No	No	No	Yes	Yes	No	No	>3 Weeks	6-10 Years	25-29.9Kg/m2 (Overweight)	6-10 Years	0.3	6.7	0	<0.8mg/dL	Negative	Negative	>6.5 (Diabetic)	No
NCD81	34	4	4	25.5	131	14.1	19	20	F	31 - 40	Married	Secondary	Bussiness	1_5	Negative	Negative	5.7 - 6.4 (Pre-diabetic)	TDF/3TC/DTG	No	Yes	No	Not applicable	Not applicable	Diarrhea	<1000 (Suppresion)	<500 cells	>13g/dL	<56 U/L	<40U/L	No	No	No	No	Yes	Yes	No	No	>3 Weeks	1-5 Years	25-29.9Kg/m2 (Overweight)	1-5 Years	1.2	5.9	0	>0.8mg/dL	Negative	Negative	5.7 - 6.4 (Pre-diabetic)	No
NCD82	51	6	6	22.8	311	17	92	22	M	> 51	Married	Tertiary	Bussiness	6_10	Negative	Negative	5.7 - 6.4 (Pre-diabetic)	TDF/3TC/DTG	Yes	No	Yes	Once	Forgot to take drugs at stepulated time	Weight Loss or Wasting	<1000 (Suppresion)	<500 cells	>13g/dL	>56 U/L	<40U/L	Yes	No	No	Yes	No	Yes	Yes	No	>3 Weeks	6-10 Years	18.5 - 24.9 Kg/m2 (Normal weight)	6-10 Years	0.3	6.4	0	<0.8mg/dL	Negative	Negative	5.7 - 6.4 (Pre-diabetic)	Yes
NCD83	23	4	4	21.5	410	15.1	27	27	F	18 - 30	Single	Primary	Unemployed	1_5	Negative	Negative	<5.7 (Non-diabetic)	TDF/3TC/DTG	No	Yes	No	Not applicable	Not applicable	Bloating pain or gas in stomach	<1000 (Suppresion)	<500 cells	>13g/dL	<56 U/L	<40U/L	Yes	No	No	No	Yes	No	No	No	>3 Weeks	1-5 Years	18.5 - 24.9 Kg/m2 (Normal weight)	1-5 Years	0.6	5.5	0	<0.8mg/dL	Negative	Negative	<5.7 (Non-diabetic)	Yes
NCD84	22	3	3	33.1	627	13.2	20	30	M	18 - 30	Single	Secondary	Farming	1_5	Negative	Negative	5.7 - 6.4 (Pre-diabetic)	TDF/3TC/DTG	No	No	No	Not applicable	Not applicable	Nausea or Vomiting	<1000 (Suppresion)	>500 cell	>13g/dL	<56 U/L	<40U/L	No	No	No	No	No	No	No	No	>3 Weeks	1-5 Years	>30kg/m2 (Obese)	1-5 Years	0.9	5.8	0	>0.8mg/dL	Negative	Negative	5.7 - 6.4 (Pre-diabetic)	No
NCD85	60	4	4	27.8	369	14.7	19	60	F	> 51	Married	Primary	Bussiness	1_5	Negative	Negative	>6.5 (Diabetic)	TDF/3TC/DTG	No	No	Yes	Thrice	Forgot to take drugs at stepulated time	Diarrhea	<1000 (Suppresion)	<500 cells	>13g/dL	<56 U/L	>40U/L	Yes	No	Yes	Yes	Yes	Yes	Yes	No	4-10 Weeks	1-5 Years	25-29.9Kg/m2 (Overweight)	1-5 Years	0.9	6.9	0	>0.8mg/dL	Negative	Negative	>6.5 (Diabetic)	Yes
NCD86	33	7	7	26	523	15.1	17	45	F	31 - 40	Married	Tertiary	Farming	6_10	Negative	Negative	5.7 - 6.4 (Pre-diabetic)	TDF/3TC/DTG	Yes	No	Yes	Once	Forgot to take drugs at stepulated time	Fatique	<1000 (Suppresion)	>500 cell	>13g/dL	<56 U/L	>40U/L	No	No	No	No	No	Yes	No	No	>3 Weeks	6-10 Years	25-29.9Kg/m2 (Overweight)	6-10 Years	1.1	6.3	0	>0.8mg/dL	Negative	Negative	5.7 - 6.4 (Pre-diabetic)	No
NCD87	19	4	4	27.7	244	15.7	57	40	F	18 - 30	Single	Secondary	Employed	1_5	Negative	Negative	5.7 - 6.4 (Pre-diabetic)	TDF/3TC/DTG	No	No	No	Not applicable	Not applicable	Diarrhea	<1000 (Suppresion)	<500 cells	>13g/dL	>56 U/L	<40U/L	No	No	No	No	No	No	No	No	4-10 Weeks	1-5 Years	25-29.9Kg/m2 (Overweight)	1-5 Years	0.9	6.2	0	>0.8mg/dL	Negative	Negative	5.7 - 6.4 (Pre-diabetic)	No
NCD88	44	9	9	24.4	261	15.1	31	40	M	41 - 50	Married	Secondary	Bussiness	6_10	Negative	Negative	<5.7 (Non-diabetic)	TDF/3TC/DTG	Yes	No	Yes	Once	Lapse of druggs supply	Headache	<1000 (Suppresion)	<500 cells	>13g/dL	<56 U/L	<40U/L	No	No	No	No	Yes	Yes	Yes	Yes	>3 Weeks	6-10 Years	18.5 - 24.9 Kg/m2 (Normal weight)	6-10 Years	0.4	5.5	0	<0.8mg/dL	Negative	Negative	<5.7 (Non-diabetic)	No
NCD89	39	10	7	33.3	337	12.1	17	25	M	31 - 40	Married	Non Formal	Unemployed	6_10	Negative	Negative	<5.7 (Non-diabetic)	TDF/3TC/DTG	Yes	Yes	No	Not applicable	Not applicable	Skin Problems/ Fungal Infections	>1000 (Failure)	<500 cells	<13g/dL	<56 U/L	<40U/L	No	No	No	No	Yes	No	No	Yes	>3 Weeks	6-10 Years	>30kg/m2 (Obese)	6-10 Years	0.8	5.3	4624	<0.8mg/dL	Negative	Negative	<5.7 (Non-diabetic)	No
NCD90	36	6	6	27.4	220	17	10	35	F	31 - 40	Married	Primary	Farming	6_10	Negative	Negative	<5.7 (Non-diabetic)	TDF/3TC/DTG	Yes	Yes	No	Not applicable	Not applicable	Skin Problems/ Fungal Infections	<1000 (Suppresion)	<500 cells	>13g/dL	<56 U/L	<40U/L	No	No	No	No	No	Yes	No	No	>3 Weeks	6-10 Years	25-29.9Kg/m2 (Overweight)	6-10 Years	0.8	5.2	0	<0.8mg/dL	Negative	Negative	<5.7 (Non-diabetic)	No
NCD91	36	7	7	38.7	1060	14.2	19	40	M	31 - 40	Married	Secondary	Bussiness	6_10	Negative	Negative	5.7 - 6.4 (Pre-diabetic)	TDF/3TC/DTG	Yes	No	No	Not applicable	Not applicable	Diarrhea	<1000 (Suppresion)	>500 cell	>13g/dL	<56 U/L	<40U/L	Yes	No	No	No	No	Yes	No	No	4-10 Weeks	6-10 Years	>30kg/m2 (Obese)	6-10 Years	0.4	6.4	0	<0.8mg/dL	Negative	Negative	5.7 - 6.4 (Pre-diabetic)	Yes
NCD92	32	7	7	28.4	232	16.4	33	101	M	31 - 40	Married	Secondary	Unemployed	6_10	Negative	Negative	<5.7 (Non-diabetic)	TDF/3TC/DTG	Yes	No	Yes	Once	Forgot to take drugs at stepulated time	Weight Loss or Wasting	<1000 (Suppresion)	<500 cells	>13g/dL	<56 U/L	>40U/L	No	No	No	No	No	No	Yes	Yes	>3 Weeks	6-10 Years	25-29.9Kg/m2 (Overweight)	6-10 Years	0.5	5.3	0	<0.8mg/dL	Negative	Negative	<5.7 (Non-diabetic)	No
NCD93	45	9	7	36.5	405	17.9	25	21.9	F	41 - 50	Married	Secondary	Unemployed	6_10	Negative	Negative	5.7 - 6.4 (Pre-diabetic)	TDF/3TC/DTG	Yes	Yes	No	Not applicable	Not applicable	Bloating pain or gas in stomach	<1000 (Suppresion)	<500 cells	>13g/dL	<56 U/L	<40U/L	No	No	No	No	Yes	No	No	No	>3 Weeks	6-10 Years	>30kg/m2 (Obese)	6-10 Years	0.9	5.7	0	>0.8mg/dL	Negative	Negative	5.7 - 6.4 (Pre-diabetic)	No
NCD94	50	4	4	19.9	184	13.2	35	20	M	41 - 50	Married	Primary	Bussiness	1_5	Negative	Negative	>6.5 (Diabetic)	TDF/3TC/DTG	No	No	No	Not applicable	Not applicable	Nausea or Vomiting	<1000 (Suppresion)	<500 cells	>13g/dL	<56 U/L	<40U/L	No	No	Yes	No	Yes	Yes	No	No	>3 Weeks	1-5 Years	18.5 - 24.9 Kg/m2 (Normal weight)	1-5 Years	0.7	6.9	0	<0.8mg/dL	Negative	Negative	>6.5 (Diabetic)	No
NCD95	29	7	7	22.8	422	12.3	75	51	F	18 - 30	Single	Primary	Bussiness	6_10	Negative	Negative	<5.7 (Non-diabetic)	TDF/3TC/DTG	Yes	Yes	Yes	Twice	Experiencing Side Effects	Diarrhea	>1000 (Failure)	<500 cells	<13g/dL	>56 U/L	>40U/L	No	No	No	No	No	No	No	No	>3 Weeks	6-10 Years	18.5 - 24.9 Kg/m2 (Normal weight)	6-10 Years	0.9	5.4	21398	>0.8mg/dL	Negative	Negative	<5.7 (Non-diabetic)	No
NCD96	30	8	8	19.3	111	10.2	27	41	F	18 - 30	Married	Non Formal	Bussiness	6_10	Negative	Negative	<5.7 (Non-diabetic)	TDF/3TC/DTG	Yes	No	No	Not applicable	Not applicable	Weight Loss or Wasting	<1000 (Suppresion)	<500 cells	<13g/dL	<56 U/L	>40U/L	No	No	No	No	Yes	Yes	No	No	>3 Weeks	6-10 Years	18.5 - 24.9 Kg/m2 (Normal weight)	6-10 Years	0.6	5.5	0	<0.8mg/dL	Negative	Negative	<5.7 (Non-diabetic)	No
NCD97	41	10	10	33.1	374	14.8	21	47	F	41 - 50	Married	Non Formal	Farming	6_10	Negative	Negative	5.7 - 6.4 (Pre-diabetic)	TDF/3TC/DTG	Yes	Yes	No	Not applicable	Not applicable	Diarrhea	>1000 (Failure)	<500 cells	>13g/dL	<56 U/L	>40U/L	No	No	No	No	No	No	No	No	4-10 Weeks	6-10 Years	>30kg/m2 (Obese)	6-10 Years	0.9	6.1	123404	>0.8mg/dL	Negative	Negative	5.7 - 6.4 (Pre-diabetic)	No
NCD98	36	7	7	25.7	247	16.2	29	47	F	31 - 40	Married	Non Formal	Farming	6_10	Negative	Negative	<5.7 (Non-diabetic)	TDF/3TC/DTG	Yes	No	Yes	Once	Forgot to take drugs at stepulated time	Weight Loss or Wasting	<1000 (Suppresion)	<500 cells	>13g/dL	<56 U/L	>40U/L	No	No	No	No	Yes	Yes	No	No	4-10 Weeks	6-10 Years	25-29.9Kg/m2 (Overweight)	6-10 Years	1	5.2	0	<0.8mg/dL	Negative	Negative	<5.7 (Non-diabetic)	No
NCD99	43	4	4	22.6	250	15.8	22	41	M	41 - 50	Married	Non Formal	Farming	1_5	Negative	Negative	<5.7 (Non-diabetic)	TDF/3TC/DTG	No	Yes	No	Not applicable	Not applicable	Bloating pain or gas in stomach	>1000 (Failure)	<500 cells	>13g/dL	<56 U/L	>40U/L	No	No	No	No	No	No	Yes	Yes	>3 Weeks	1-5 Years	18.5 - 24.9 Kg/m2 (Normal weight)	1-5 Years	0.4	4.9	143568	<0.8mg/dL	Negative	Negative	<5.7 (Non-diabetic)	No
NCD100	18	11	11	31.4	819	14.7	17	21	F	18 - 30	Single	Secondary	Unemployed	>.11	Negative	Negative	<5.7 (Non-diabetic)	TDF/3TC/DTG	Yes	No	No	Not applicable	Not applicable	Nausea or Vomiting	<1000 (Suppresion)	>500 cell	>13g/dL	<56 U/L	<40U/L	No	No	No	No	No	No	No	No	4-10 Weeks	>11 Years	>30kg/m2 (Obese)	>11 Years	0.9	5.2	0	>0.8mg/dL	Negative	Negative	<5.7 (Non-diabetic)	No
NCD101	32	6	6	21	691	13.2	25	18	M	31 - 40	Single	Non Formal	Unemployed	6_10	Negative	Negative	<5.7 (Non-diabetic)	TDF/3TC/DTG	Yes	No	Yes	Thrice	Forgot to take drugs at stepulated time	Diarrhea	>1000 (Failure)	>500 cell	>13g/dL	<56 U/L	<40U/L	No	No	No	No	Yes	No	Yes	Yes	4-10 Weeks	6-10 Years	18.5 - 24.9 Kg/m2 (Normal weight)	6-10 Years	0.5	5.1	2200	<0.8mg/dL	Negative	Negative	<5.7 (Non-diabetic)	No
NCD102	51	13	11	21.2	352	8.8	73	38	M	> 51	Married	Secondary	Bussiness	>.11	Negative	Negative	>6.5 (Diabetic)	TDF/3TC/DTG	Yes	Yes	No	Not applicable	Not applicable	Skin Problems/ Fungal Infections	<1000 (Suppresion)	<500 cells	<13g/dL	>56 U/L	<40U/L	Yes	No	No	Yes	Yes	Yes	Yes	No	>3 Weeks	>11 Years	18.5 - 24.9 Kg/m2 (Normal weight)	>11 Years	1.1	6.8	0	>0.8mg/dL	Negative	Negative	>6.5 (Diabetic)	Yes
NCD103	25	4	4	22.4	404	14.8	10	38	F	18 - 30	Single	Primary	Bussiness	1_5	Negative	Negative	<5.7 (Non-diabetic)	TDF/3TC/DTG	No	No	Yes	Once	Forgot to take drugs at stepulated time	Weight Loss or Wasting	<1000 (Suppresion)	<500 cells	>13g/dL	<56 U/L	<40U/L	No	No	No	No	No	No	No	No	>3 Weeks	1-5 Years	18.5 - 24.9 Kg/m2 (Normal weight)	1-5 Years	0.7	5.3	0	<0.8mg/dL	Negative	Negative	<5.7 (Non-diabetic)	No
NCD104	40	3	3	35.7	152	10.1	24	21	F	31 - 40	Married	Secondary	Bussiness	1_5	Positive	Negative	5.7 - 6.4 (Pre-diabetic)	TDF/3TC/DTG FDC morning + DTG/ 2RHZE-FDC/4RH-FDC	Yes	No	No	Not applicable	Not applicable	Weight Gain	<1000 (Suppresion)	<500 cells	<13g/dL	<56 U/L	<40U/L	No	No	No	No	Yes	Yes	No	No	4-10 Weeks	1-5 Years	>30kg/m2 (Obese)	1-5 Years	0.8	5.7	59	<0.8mg/dL	Positive	Negative	5.7 - 6.4 (Pre-diabetic)	No
NCD105	56	4	4	37.5	647	16.8	12	22	M	> 51	Married	Secondary	Bussiness	1_5	Positive	Negative	5.7 - 6.4 (Pre-diabetic)	TDF/3TC/DTG FDC morning + DTG/ 2RHZE-FDC/4RH-FDC	Yes	Yes	Yes	Twice	Experiencing Side Effects	Diarrhea	<1000 (Suppresion)	>500 cell	>13g/dL	<56 U/L	<40U/L	Yes	No	No	Yes	No	Yes	No	Yes	>3 Weeks	1-5 Years	>30kg/m2 (Obese)	1-5 Years	0.5	6	0	<0.8mg/dL	Positive	Negative	5.7 - 6.4 (Pre-diabetic)	Yes
NCD106	46	8	8	28.5	515	14.1	27	22	M	41 - 50	Married	Secondary	Bussiness	6_10	Positive	Negative	<5.7 (Non-diabetic)	TDF/3TC/DTG FDC morning + DTG/ 2RHZE-FDC/4RH-FDC	Yes	No	Yes	Once	Lapse of druggs supply	Weight Loss or Wasting	<1000 (Suppresion)	>500 cell	>13g/dL	<56 U/L	<40U/L	No	No	No	No	No	No	No	No	>3 Weeks	6-10 Years	25-29.9Kg/m2 (Overweight)	6-10 Years	0.5	5.5	0	<0.8mg/dL	Positive	Negative	<5.7 (Non-diabetic)	No
NCD107	33	3	3	28.4	345	14.8	67	25	M	31 - 40	Married	Secondary	Employed	1_5	Positive	Negative	<5.7 (Non-diabetic)	TDF/3TC/DTG FDC morning + DTG/ 2RHZE-FDC/4RH-FDC	No	Yes	Yes	Once	Forgot to take drugs at stepulated time	Weight Loss or Wasting	<1000 (Suppresion)	<500 cells	>13g/dL	>56 U/L	<40U/L	No	No	No	No	No	No	No	No	>3 Weeks	1-5 Years	25-29.9Kg/m2 (Overweight)	1-5 Years	0.9	5.3	0	>0.8mg/dL	Positive	Negative	<5.7 (Non-diabetic)	No
NCD108	40	4	4	24	9	15.1	27	44.8	F	31 - 40	Married	Non Formal	Employed	1_5	Positive	Negative	5.7 - 6.4 (Pre-diabetic)	TDF/3TC/DTG FDC morning + DTG/ 2RHZE-FDC/4RH-FDC	No	Yes	No	Not applicable	Not applicable	Weight Loss or Wasting	<1000 (Suppresion)	<500 cells	>13g/dL	<56 U/L	>40U/L	No	No	No	No	No	Yes	No	No	>3 Weeks	1-5 Years	18.5 - 24.9 Kg/m2 (Normal weight)	1-5 Years	1.8	6.2	0	>0.8mg/dL	Positive	Negative	5.7 - 6.4 (Pre-diabetic)	No
NCD109	23	8	8	20.4	475	15.5	31	24	F	18 - 30	Single	Non Formal	Farming	6_10	Positive	Negative	<5.7 (Non-diabetic)	TDF/3TC/DTG FDC morning + DTG/ 2RHZE-FDC/4RH-FDC	Yes	No	Yes	Thrice	Forgot to take drugs at stepulated time	Diarrhea	<1000 (Suppresion)	<500 cells	>13g/dL	<56 U/L	<40U/L	No	No	No	No	No	No	No	No	4-10 Weeks	6-10 Years	18.5 - 24.9 Kg/m2 (Normal weight)	6-10 Years	0.5	5.5	0	<0.8mg/dL	Positive	Negative	<5.7 (Non-diabetic)	No
NCD110	26	11	11	20.3	98	15.6	33	24	M	18 - 30	Single	Non Formal	Farming	>.11	Positive	Negative	5.7 - 6.4 (Pre-diabetic)	TDF/3TC/DTG FDC morning + DTG/ 2RHZE-FDC/4RH-FDC	Yes	No	No	Not applicable	Not applicable	Diarrhea	<1000 (Suppresion)	<500 cells	>13g/dL	<56 U/L	<40U/L	No	No	No	No	No	No	Yes	Yes	4-10 Weeks	>11 Years	18.5 - 24.9 Kg/m2 (Normal weight)	>11 Years	1.6	5.8	0	>0.8mg/dL	Positive	Negative	5.7 - 6.4 (Pre-diabetic)	No
NCD111	33	15	13	20.2	322	12.8	63	38	M	31 - 40	Married	Tertiary	Farming	>.11	Positive	Negative	<5.7 (Non-diabetic)	TDF/3TC/DTG FDC morning + DTG/ 2RHZE-FDC/4RH-FDC	Yes	No	Yes	Once	Lapse of druggs supply	Headache	<1000 (Suppresion)	<500 cells	<13g/dL	>56 U/L	<40U/L	No	No	No	No	Yes	No	No	No	>3 Weeks	>11 Years	18.5 - 24.9 Kg/m2 (Normal weight)	>11 Years	0.9	5.4	0	>0.8mg/dL	Positive	Negative	<5.7 (Non-diabetic)	No
NCD112	43	3	3	26.5	466	13.1	17	62	F	41 - 50	Married	Secondary	Unemployed	1_5	Positive	Negative	5.7 - 6.4 (Pre-diabetic)	TDF/3TC/DTG FDC morning + DTG/ 2RHZE-FDC/4RH-FDC	No	Yes	No	Not applicable	Not applicable	Skin Problems/ Fungal Infections	<1000 (Suppresion)	<500 cells	>13g/dL	<56 U/L	>40U/L	No	No	No	No	Yes	Yes	No	No	>3 Weeks	1-5 Years	25-29.9Kg/m2 (Overweight)	1-5 Years	1.8	5.7	0	>0.8mg/dL	Positive	Negative	5.7 - 6.4 (Pre-diabetic)	No
NCD113	45	9	9	18.9	362	8.8	11	11	F	41 - 50	Married	Tertiary	Unemployed	6_10	Positive	Negative	>6.5 (Diabetic)	TDF/3TC/DTG FDC morning + DTG/ 2RHZE-FDC/4RH-FDC	Yes	No	No	Not applicable	Not applicable	Fatique	<1000 (Suppresion)	<500 cells	<13g/dL	<56 U/L	<40U/L	No	No	No	No	Yes	No	No	No	>3 Weeks	6-10 Years	18.5 - 24.9 Kg/m2 (Normal weight)	6-10 Years	0.5	6.9	0	<0.8mg/dL	Positive	Negative	>6.5 (Diabetic)	No
NCD114	58	8	6	25.1	770	17.9	11	41	M	> 51	Married	Tertiary	Employed	6_10	Positive	Negative	>6.5 (Diabetic)	TDF/3TC/DTG FDC morning + DTG/ 2RHZE-FDC/4RH-FDC	Yes	Yes	No	Not applicable	Not applicable	Weight Loss or Wasting	<1000 (Suppresion)	>500 cell	>13g/dL	<56 U/L	>40U/L	Yes	No	Yes	No	Yes	Yes	No	No	4-10 Weeks	6-10 Years	25-29.9Kg/m2 (Overweight)	6-10 Years	0.7	6.7	0	<0.8mg/dL	Positive	Negative	>6.5 (Diabetic)	Yes
NCD115	37	3	3	27.8	499	12.9	19	28	F	31 - 40	Married	Primary	Employed	1_5	Positive	Negative	5.7 - 6.4 (Pre-diabetic)	TDF/3TC/DTG FDC morning + DTG/ 2RHZE-FDC/4RH-FDC	No	No	Yes	Once	Forgot to take drugs at stepulated time	Skin Problems/ Fungal Infections	<1000 (Suppresion)	<500 cells	<13g/dL	<56 U/L	<40U/L	No	No	No	No	No	No	No	No	>3 Weeks	1-5 Years	25-29.9Kg/m2 (Overweight)	1-5 Years	0.9	6.2	0	>0.8mg/dL	Positive	Negative	5.7 - 6.4 (Pre-diabetic)	No
NCD116	34	8	7	27.2	296	12.8	26	24	F	31 - 40	Married	Non Formal	Unemployed	6_10	Positive	Positive	5.7 - 6.4 (Pre-diabetic)	TDF/3TC/DTG FDC morning + DTG/ 2RHZE-FDC/4RH-FDC	Yes	No	No	Not applicable	Not applicable	Diarrhea	>1000 (Failure)	<500 cells	<13g/dL	<56 U/L	<40U/L	No	Yes	No	No	No	Yes	No	No	4-10 Weeks	6-10 Years	25-29.9Kg/m2 (Overweight)	6-10 Years	0.5	5.9	77383	<0.8mg/dL	Positive	Positive	5.7 - 6.4 (Pre-diabetic)	No
NCD117	48	3	3	22.5	386	16.2	6	27	F	41 - 50	Married	Tertiary	Employed	1_5	Positive	Negative	5.7 - 6.4 (Pre-diabetic)	TDF/3TC/DTG FDC morning + DTG/ 2RHZE-FDC/4RH-FDC	No	No	No	Not applicable	Not applicable	Diarrhea	>1000 (Failure)	<500 cells	>13g/dL	<56 U/L	<40U/L	No	No	No	No	Yes	Yes	No	No	>3 Weeks	1-5 Years	18.5 - 24.9 Kg/m2 (Normal weight)	1-5 Years	1.1	5.8	2376	>0.8mg/dL	Positive	Negative	5.7 - 6.4 (Pre-diabetic)	No
NCD118	32	8	7	20.8	483	14.5	31	22	F	31 - 40	Married	Secondary	Bussiness	6_10	Positive	Negative	<5.7 (Non-diabetic)	TDF/3TC/DTG FDC morning + DTG/ 2RHZE-FDC/4RH-FDC	Yes	No	Yes	Once	Lapse of druggs supply	Headache	>1000 (Failure)	<500 cells	>13g/dL	<56 U/L	<40U/L	No	No	No	No	Yes	Yes	No	No	>3 Weeks	6-10 Years	18.5 - 24.9 Kg/m2 (Normal weight)	6-10 Years	1.1	5.3	44225	>0.8mg/dL	Positive	Negative	<5.7 (Non-diabetic)	No
NCD119	32	8	8	31.1	574	14.1	22	30	M	31 - 40	Married	Secondary	Employed	6_10	Positive	Negative	<5.7 (Non-diabetic)	TDF/3TC/DTG FDC morning + DTG/ 2RHZE-FDC/4RH-FDC	Yes	Yes	No	Not applicable	Not applicable	Skin Problems/ Fungal Infections	>1000 (Failure)	>500 cell	>13g/dL	<56 U/L	<40U/L	No	No	No	No	Yes	Yes	No	Yes	>3 Weeks	6-10 Years	>30kg/m2 (Obese)	6-10 Years	0.4	5.5	74352	<0.8mg/dL	Positive	Negative	<5.7 (Non-diabetic)	No
NCD120	37	7	7	21.7	265	15.5	3	24	F	31 - 40	Married	Tertiary	Employed	6_10	Negative	Negative	<5.7 (Non-diabetic)	TDF/3TC/DTG	Yes	Yes	No	Not applicable	Not applicable	Skin Problems/ Fungal Infections	>1000 (Failure)	<500 cells	>13g/dL	<56 U/L	<40U/L	No	No	No	No	No	No	No	No	>3 Weeks	6-10 Years	18.5 - 24.9 Kg/m2 (Normal weight)	6-10 Years	0.3	4.9	86661	<0.8mg/dL	Negative	Negative	<5.7 (Non-diabetic)	No
NCD121	20	8	8	35.5	629	17.9	23	21	M	18 - 30	Single	Tertiary	Employed	6_10	Negative	Negative	<5.7 (Non-diabetic)	TDF/3TC/DTG	Yes	Yes	Yes	Twice	Experiencing Side Effects	Diarrhea	<1000 (Suppresion)	>500 cell	>13g/dL	<56 U/L	<40U/L	No	No	No	No	No	No	No	No	4-10 Weeks	6-10 Years	>30kg/m2 (Obese)	6-10 Years	0.9	5.2	0	>0.8mg/dL	Negative	Negative	<5.7 (Non-diabetic)	No
NCD122	42	8	7	30.4	678	9.3	16	25	M	41 - 50	Married	Tertiary	Employed	6_10	Negative	Negative	5.7 - 6.4 (Pre-diabetic)	TDF/3TC/DTG	Yes	No	No	Not applicable	Not applicable	Weight Loss or Wasting	<1000 (Suppresion)	>500 cell	<13g/dL	<56 U/L	<40U/L	No	No	No	No	Yes	No	Yes	No	>3 Weeks	6-10 Years	>30kg/m2 (Obese)	6-10 Years	0.7	6.3	0	<0.8mg/dL	Negative	Negative	5.7 - 6.4 (Pre-diabetic)	No
NCD123	49	8	6	20.7	108	11.2	52	101	M	41 - 50	Married	Tertiary	Employed	6_10	Negative	Negative	5.7 - 6.4 (Pre-diabetic)	TDF/3TC/DTG	Yes	No	No	Not applicable	Not applicable	Weight Gain	<1000 (Suppresion)	<500 cells	<13g/dL	<56 U/L	>40U/L	Yes	No	No	Yes	No	Yes	No	No	>3 Weeks	6-10 Years	18.5 - 24.9 Kg/m2 (Normal weight)	6-10 Years	1.5	6.4	0	>0.8mg/dL	Negative	Negative	5.7 - 6.4 (Pre-diabetic)	Yes
NCD124	33	7	6	26.4	404	8.8	46	24	F	31 - 40	Married	Primary	Employed	6_10	Positive	Negative	<5.7 (Non-diabetic)	TDF/3TC/DTG FDC morning + DTG/ 2RHZE-FDC/4RH-FDC	Yes	Yes	No	Not applicable	Not applicable	Bloating pain or gas in stomach	<1000 (Suppresion)	<500 cells	<13g/dL	<56 U/L	<40U/L	No	No	No	No	Yes	Yes	No	No	>3 Weeks	6-10 Years	25-29.9Kg/m2 (Overweight)	6-10 Years	0.8	5.6	0	<0.8mg/dL	Positive	Negative	<5.7 (Non-diabetic)	No
NCD125	29	8	7	20.1	154	9.1	26	12	F	18 - 30	Married	Tertiary	Bussiness	6_10	Negative	Negative	5.7 - 6.4 (Pre-diabetic)	TDF/3TC/DTG	Yes	No	No	Not applicable	Not applicable	Nausea or Vomiting	<1000 (Suppresion)	<500 cells	<13g/dL	<56 U/L	<40U/L	No	No	No	No	No	No	No	No	>3 Weeks	6-10 Years	18.5 - 24.9 Kg/m2 (Normal weight)	6-10 Years	0.5	5.8	0	<0.8mg/dL	Negative	Negative	5.7 - 6.4 (Pre-diabetic)	No
NCD126	32	8	6	21.7	548	16.2	24	41	M	31 - 40	Married	Secondary	Employed	6_10	Negative	Negative	5.7 - 6.4 (Pre-diabetic)	TDF/3TC/DTG	Yes	No	Yes	Thrice	Forgot to take drugs at stepulated time	Diarrhea	<1000 (Suppresion)	>500 cell	>13g/dL	<56 U/L	>40U/L	No	No	No	No	Yes	No	Yes	Yes	4-10 Weeks	6-10 Years	18.5 - 24.9 Kg/m2 (Normal weight)	6-10 Years	1.1	6.1	0	>0.8mg/dL	Negative	Negative	5.7 - 6.4 (Pre-diabetic)	No
NCD127	20	8	8	21	304	12.1	70	12.2	M	18 - 30	Single	Non Formal	Unemployed	6_10	Negative	Negative	5.7 - 6.4 (Pre-diabetic)	TDF/3TC/DTG	Yes	No	Yes	Once	Forgot to take drugs at stepulated time	Weight Loss or Wasting	<1000 (Suppresion)	<500 cells	<13g/dL	>56 U/L	<40U/L	No	No	No	No	No	No	No	No	4-10 Weeks	6-10 Years	18.5 - 24.9 Kg/m2 (Normal weight)	6-10 Years	0.9	5.9	107	>0.8mg/dL	Negative	Negative	5.7 - 6.4 (Pre-diabetic)	No
NCD128	42	7	6	20.9	436	16.2	22	42.2	F	41 - 50	Married	Secondary	Unemployed	6_10	Negative	Negative	>6.5 (Diabetic)	TDF/3TC/DTG	Yes	No	No	Not applicable	Not applicable	Weight Gain	<1000 (Suppresion)	<500 cells	>13g/dL	<56 U/L	>40U/L	No	No	Yes	No	Yes	No	No	No	>3 Weeks	6-10 Years	18.5 - 24.9 Kg/m2 (Normal weight)	6-10 Years	1	6.7	0	<0.8mg/dL	Negative	Negative	>6.5 (Diabetic)	No
NCD129	36	7	6	19.5	147	15.6	11	38	M	31 - 40	Married	Tertiary	Unemployed	6_10	Negative	Negative	5.7 - 6.4 (Pre-diabetic)	TDF/3TC/DTG	Yes	Yes	Yes	Twice	Experiencing Side Effects	Diarrhea	<1000 (Suppresion)	<500 cells	>13g/dL	<56 U/L	<40U/L	No	No	No	No	Yes	Yes	Yes	Yes	>3 Weeks	6-10 Years	18.5 - 24.9 Kg/m2 (Normal weight)	6-10 Years	1	5.7	0	<0.8mg/dL	Negative	Negative	5.7 - 6.4 (Pre-diabetic)	No
NCD130	45	15	15	34.2	324	15.5	63	20	M	41 - 50	Married	Non Formal	Employed	>.11	Negative	Negative	5.7 - 6.4 (Pre-diabetic)	TDF/3TC/DTG	Yes	No	No	Not applicable	Not applicable	Skin Problems/ Fungal Infections	<1000 (Suppresion)	<500 cells	>13g/dL	>56 U/L	<40U/L	No	No	No	No	Yes	Yes	No	No	4-10 Weeks	>11 Years	>30kg/m2 (Obese)	>11 Years	0.9	5.7	0	>0.8mg/dL	Negative	Negative	5.7 - 6.4 (Pre-diabetic)	No
NCD131	35	7	6	27.5	691	14.3	109	58	F	31 - 40	Married	Secondary	Bussiness	6_10	Negative	Negative	5.7 - 6.4 (Pre-diabetic)	TDF/3TC/DTG	Yes	Yes	No	Not applicable	Not applicable	Diarrhea	<1000 (Suppresion)	>500 cell	>13g/dL	>56 U/L	>40U/L	No	No	No	No	Yes	Yes	No	No	>3 Weeks	6-10 Years	25-29.9Kg/m2 (Overweight)	6-10 Years	0.7	5.7	0	<0.8mg/dL	Negative	Negative	5.7 - 6.4 (Pre-diabetic)	No
NCD132	39	10	10	23.1	245	15.5	29	58	M	31 - 40	Married	Secondary	Bussiness	6_10	Positive	Positive	<5.7 (Non-diabetic)	TDF/3TC/DTG FDC morning + DTG/ 2RHZE-FDC/4RH-FDC	Yes	No	Yes	Once	Experiencing Side Effects	Headache	>1000 (Failure)	<500 cells	>13g/dL	<56 U/L	>40U/L	No	Yes	No	No	No	Yes	Yes	Yes	4-10 Weeks	6-10 Years	18.5 - 24.9 Kg/m2 (Normal weight)	6-10 Years	0.9	5.3	2376	>0.8mg/dL	Positive	Positive	<5.7 (Non-diabetic)	No
NCD133	25	12	12	28.3	626	12.8	18	55	F	18 - 30	Married	Secondary	Bussiness	>.11	Negative	Negative	<5.7 (Non-diabetic)	TDF/3TC/DTG	Yes	No	No	Not applicable	Not applicable	Skin Problems/ Fungal Infections	<1000 (Suppresion)	>500 cell	<13g/dL	<56 U/L	>40U/L	No	No	No	No	Yes	No	No	No	>3 Weeks	>11 Years	25-29.9Kg/m2 (Overweight)	>11 Years	0.8	5.5	0	<0.8mg/dL	Negative	Negative	<5.7 (Non-diabetic)	No
NCD134	27	7	7	32.2	209	14.2	19	45	F	18 - 30	Married	Secondary	Bussiness	6_10	Negative	Negative	<5.7 (Non-diabetic)	TDF/3TC/DTG	Yes	Yes	No	Not applicable	Not applicable	Skin Problems/ Fungal Infections	<1000 (Suppresion)	<500 cells	>13g/dL	<56 U/L	>40U/L	No	No	No	No	Yes	No	No	No	4-10 Weeks	6-10 Years	>30kg/m2 (Obese)	6-10 Years	1.2	4.7	0	>0.8mg/dL	Negative	Negative	<5.7 (Non-diabetic)	No
NCD135	34	7	7	24	299	17.7	57	10	F	31 - 40	Married	Secondary	Bussiness	6_10	Negative	Negative	<5.7 (Non-diabetic)	TDF/3TC/DTG	Yes	No	Yes	Once	Forgot to take drugs at stepulated time	Skin Problems/ Fungal Infections	<1000 (Suppresion)	<500 cells	>13g/dL	>56 U/L	<40U/L	No	No	No	No	Yes	Yes	No	No	>3 Weeks	6-10 Years	18.5 - 24.9 Kg/m2 (Normal weight)	6-10 Years	1.1	4.9	177	>0.8mg/dL	Negative	Negative	<5.7 (Non-diabetic)	No
NCD136	33	7	7	32.7	274	12.5	31	49	M	31 - 40	Married	Secondary	Bussiness	6_10	Negative	Negative	<5.7 (Non-diabetic)	TDF/3TC/DTG	Yes	No	No	Not applicable	Not applicable	Weight Loss or Wasting	<1000 (Suppresion)	<500 cells	<13g/dL	<56 U/L	>40U/L	No	No	No	No	No	Yes	Yes	Yes	4-10 Weeks	6-10 Years	>30kg/m2 (Obese)	6-10 Years	1.5	5.2	0	>0.8mg/dL	Negative	Negative	<5.7 (Non-diabetic)	No
NCD137	34	6	6	23.7	493	8.4	11	22	F	31 - 40	Married	Secondary	Employed	6_10	Positive	Negative	>6.5 (Diabetic)	TDF/3TC/DTG FDC morning + DTG/ 2RHZE-FDC/4RH-FDC	Yes	No	Yes	Once	Forgot to take drugs at stepulated time	Weight Loss or Wasting	<1000 (Suppresion)	<500 cells	<13g/dL	<56 U/L	<40U/L	No	No	No	No	Yes	No	Yes	No	>3 Weeks	6-10 Years	18.5 - 24.9 Kg/m2 (Normal weight)	6-10 Years	0.3	6.5	0	<0.8mg/dL	Positive	Negative	>6.5 (Diabetic)	No
NCD138	25	9	8	35.1	308	15.1	20	30	F	18 - 30	Single	Secondary	Bussiness	6_10	Positive	Negative	<5.7 (Non-diabetic)	TDF/3TC/DTG FDC morning + DTG/ 2RHZE-FDC/4RH-FDC	Yes	No	No	Not applicable	Not applicable	Skin Problems/ Fungal Infections	<1000 (Suppresion)	<500 cells	>13g/dL	<56 U/L	<40U/L	No	No	No	No	No	No	Yes	Yes	>3 Weeks	6-10 Years	>30kg/m2 (Obese)	6-10 Years	1.3	4.8	0	>0.8mg/dL	Positive	Negative	<5.7 (Non-diabetic)	No
NCD139	32	8	8	23.7	297	14.2	40	20	M	31 - 40	Married	Secondary	Employed	6_10	Positive	Negative	5.7 - 6.4 (Pre-diabetic)	TDF/3TC/DTG FDC morning + DTG/ 2RHZE-FDC/4RH-FDC	Yes	No	No	Not applicable	Not applicable	Weight Loss or Wasting	<1000 (Suppresion)	<500 cells	>13g/dL	<56 U/L	<40U/L	No	No	No	No	Yes	Yes	Yes	No	>3 Weeks	6-10 Years	18.5 - 24.9 Kg/m2 (Normal weight)	6-10 Years	1.1	6.3	0	>0.8mg/dL	Positive	Negative	5.7 - 6.4 (Pre-diabetic)	No
NCD140	29	7	7	26.2	96	13.1	15	13	M	18 - 30	Married	Secondary	Bussiness	6_10	Negative	Negative	<5.7 (Non-diabetic)	TDF/3TC/DTG	Yes	Yes	Yes	Once	Forgot to take drugs at stepulated time	Fatique	<1000 (Suppresion)	<500 cells	>13g/dL	<56 U/L	<40U/L	No	No	No	No	No	Yes	Yes	Yes	4-10 Weeks	6-10 Years	25-29.9Kg/m2 (Overweight)	6-10 Years	0.6	5.5	48	<0.8mg/dL	Negative	Negative	<5.7 (Non-diabetic)	No
NCD141	38	6	6	23.6	554	14.5	19	40	M	31 - 40	Married	Secondary	Bussiness	6_10	Negative	Negative	>6.5 (Diabetic)	TDF/3TC/DTG	Yes	Yes	No	Not applicable	Not applicable	Skin Problems/ Fungal Infections	>1000 (Failure)	>500 cell	>13g/dL	<56 U/L	<40U/L	No	No	No	No	Yes	Yes	No	Yes	>3 Weeks	6-10 Years	18.5 - 24.9 Kg/m2 (Normal weight)	6-10 Years	0.9	6.8	19714	>0.8mg/dL	Negative	Negative	>6.5 (Diabetic)	No
NCD142	52	7	6	20.5	334	13.4	21	13.9	M	> 51	Married	Secondary	Bussiness	6_10	Negative	Negative	>6.5 (Diabetic)	TDF/3TC/DTG	Yes	No	No	Not applicable	Not applicable	Weight Loss or Wasting	<1000 (Suppresion)	<500 cells	>13g/dL	<56 U/L	<40U/L	Yes	No	Yes	No	Yes	Yes	Yes	Yes	>3 Weeks	6-10 Years	18.5 - 24.9 Kg/m2 (Normal weight)	6-10 Years	1.3	6.7	0	>0.8mg/dL	Negative	Negative	>6.5 (Diabetic)	Yes
NCD143	38	6	6	27.8	738	16.1	17	11	F	31 - 40	Separated/Divorced	Secondary	Bussiness	6_10	Negative	Negative	<5.7 (Non-diabetic)	TDF/3TC/DTG	Yes	No	No	Not applicable	Not applicable	Weight Gain	<1000 (Suppresion)	>500 cell	>13g/dL	<56 U/L	<40U/L	No	No	No	No	Yes	No	No	No	4-10 Weeks	6-10 Years	25-29.9Kg/m2 (Overweight)	6-10 Years	1.3	5.1	0	>0.8mg/dL	Negative	Negative	<5.7 (Non-diabetic)	No
NCD144	59	7	7	23.8	74	17	23	23	M	> 51	Married	Secondary	Bussiness	6_10	Negative	Negative	>6.5 (Diabetic)	TDF/3TC/DTG	Yes	Yes	No	Not applicable	Not applicable	Weight Loss or Wasting	<1000 (Suppresion)	<500 cells	>13g/dL	<56 U/L	<40U/L	Yes	No	Yes	No	Yes	No	No	No	>3 Weeks	6-10 Years	18.5 - 24.9 Kg/m2 (Normal weight)	6-10 Years	1.4	6.9	0	>0.8mg/dL	Negative	Negative	>6.5 (Diabetic)	Yes
NCD145	47	7	7	26.2	404	15.1	11	28	M	41 - 50	Married	Secondary	Bussiness	6_10	Negative	Negative	5.7 - 6.4 (Pre-diabetic)	TDF/3TC/DTG	Yes	No	Yes	Once	Forgot to take drugs at stepulated time	Weight Loss or Wasting	<1000 (Suppresion)	<500 cells	>13g/dL	<56 U/L	<40U/L	No	No	No	No	Yes	Yes	No	Yes	4-10 Weeks	6-10 Years	25-29.9Kg/m2 (Overweight)	6-10 Years	0.9	5.7	0	>0.8mg/dL	Negative	Negative	5.7 - 6.4 (Pre-diabetic)	No
NCD146	29	7	7	21.1	538	14.1	19	35	F	18 - 30	Married	Secondary	Bussiness	6_10	Negative	Negative	<5.7 (Non-diabetic)	TDF/3TC/DTG	Yes	No	No	Not applicable	Not applicable	Diarrhea	<1000 (Suppresion)	>500 cell	>13g/dL	<56 U/L	<40U/L	No	No	No	No	Yes	No	No	No	4-10 Weeks	6-10 Years	18.5 - 24.9 Kg/m2 (Normal weight)	6-10 Years	1.2	4.7	0	>0.8mg/dL	Negative	Negative	<5.7 (Non-diabetic)	No
NCD147	34	7	7	27.5	0	0	73	62.1	F	31 - 40	Married	Secondary	Bussiness	6_10	Negative	Negative	<5.7 (Non-diabetic)	TDF/3TC/DTG	Yes	Yes	Yes	Once	Forgot to take drugs at stepulated time	Weight Loss or Wasting	<1000 (Suppresion)	<500 cells	<13g/dL	>56 U/L	>40U/L	No	No	No	No	Yes	Yes	No	No	>3 Weeks	6-10 Years	25-29.9Kg/m2 (Overweight)	6-10 Years	1	5	0	<0.8mg/dL	Negative	Negative	<5.7 (Non-diabetic)	No
NCD148	18	8	8	30.2	680	14.2	22	20	F	18 - 30	Single	Primary	Bussiness	6_10	Negative	Negative	<5.7 (Non-diabetic)	TDF/3TC/DTG	Yes	No	No	Not applicable	Not applicable	Skin Problems/ Fungal Infections	<1000 (Suppresion)	>500 cell	>13g/dL	<56 U/L	<40U/L	No	No	No	No	No	No	No	No	4-10 Weeks	6-10 Years	>30kg/m2 (Obese)	6-10 Years	0.3	5.3	0	<0.8mg/dL	Negative	Negative	<5.7 (Non-diabetic)	No
NCD149	45	3	3	25.6	193	13.2	20	11.8	F	41 - 50	Married	Tertiary	Unemployed	1_5	Negative	Negative	>6.5 (Diabetic)	TDF/3TC/DTG	No	Yes	No	Not applicable	Not applicable	Weight Loss or Wasting	<1000 (Suppresion)	<500 cells	>13g/dL	<56 U/L	<40U/L	No	No	Yes	No	Yes	No	No	No	>3 Weeks	1-5 Years	25-29.9Kg/m2 (Overweight)	1-5 Years	0.3	7.4	0	<0.8mg/dL	Negative	Negative	>6.5 (Diabetic)	No
NCD150	34	7	6	23.9	560	15.5	17	30	M	31 - 40	Married	Tertiary	Employed	6_10	Negative	Negative	<5.7 (Non-diabetic)	TDF/3TC/DTG	Yes	No	Yes	Once	Forgot to take drugs at stepulated time	Skin Problems/ Fungal Infections	<1000 (Suppresion)	>500 cell	>13g/dL	<56 U/L	<40U/L	No	No	No	No	No	No	Yes	Yes	>3 Weeks	6-10 Years	18.5 - 24.9 Kg/m2 (Normal weight)	6-10 Years	1.3	4.9	0	>0.8mg/dL	Negative	Negative	<5.7 (Non-diabetic)	No
NCD151	41	7	6	29.7	317	15.6	19	28	F	41 - 50	Married	Non Formal	Employed	6_10	Negative	Negative	<5.7 (Non-diabetic)	TDF/3TC/DTG	Yes	No	No	Not applicable	Not applicable	Diarrhea	>1000 (Failure)	<500 cells	>13g/dL	<56 U/L	<40U/L	No	No	No	No	Yes	Yes	No	No	4-10 Weeks	6-10 Years	25-29.9Kg/m2 (Overweight)	6-10 Years	1.3	5.3	25107	>0.8mg/dL	Negative	Negative	<5.7 (Non-diabetic)	No
NCD152	38	6	6	23.2	1244	15.5	16	24	F	31 - 40	Single	Non Formal	Unemployed	6_10	Negative	Negative	<5.7 (Non-diabetic)	TDF/3TC/DTG	Yes	Yes	Yes	Once	Forgot to take drugs at stepulated time	Weight Loss or Wasting	<1000 (Suppresion)	>500 cell	>13g/dL	<56 U/L	<40U/L	No	No	No	No	Yes	No	No	No	4-10 Weeks	6-10 Years	18.5 - 24.9 Kg/m2 (Normal weight)	6-10 Years	0.9	5.6	0	>0.8mg/dL	Negative	Negative	<5.7 (Non-diabetic)	No
NCD153	39	8	7	29	281	9.3	41	31	M	31 - 40	Married	Non Formal	Farming	6_10	Negative	Negative	<5.7 (Non-diabetic)	TDF/3TC/DTG	Yes	No	No	Not applicable	Not applicable	Skin Problems/ Fungal Infections	<1000 (Suppresion)	<500 cells	<13g/dL	<56 U/L	<40U/L	Yes	No	No	No	No	Yes	No	Yes	4-10 Weeks	6-10 Years	25-29.9Kg/m2 (Overweight)	6-10 Years	1.3	5.4	0	>0.8mg/dL	Negative	Negative	<5.7 (Non-diabetic)	Yes
NCD154	30	7	7	24.2	351	13.9	54	35	M	18 - 30	Married	Primary	Unemployed	6_10	Negative	Negative	5.7 - 6.4 (Pre-diabetic)	TDF/3TC/DTG	Yes	No	No	Not applicable	Not applicable	Diarrhea	<1000 (Suppresion)	<500 cells	>13g/dL	<56 U/L	<40U/L	No	No	No	No	No	No	Yes	No	4-10 Weeks	6-10 Years	18.5 - 24.9 Kg/m2 (Normal weight)	6-10 Years	1	5.9	0	<0.8mg/dL	Negative	Negative	5.7 - 6.4 (Pre-diabetic)	No
NCD155	38	9	9	27.9	472	16.8	54	60	F	31 - 40	Married	Primary	Unemployed	6_10	Negative	Negative	5.7 - 6.4 (Pre-diabetic)	TDF/3TC/DTG	Yes	No	Yes	Once	Forgot to take drugs at stepulated time	Weight Loss or Wasting	<1000 (Suppresion)	<500 cells	>13g/dL	<56 U/L	>40U/L	No	No	No	No	No	No	Yes	No	4-10 Weeks	6-10 Years	25-29.9Kg/m2 (Overweight)	6-10 Years	1	6.3	0	<0.8mg/dL	Negative	Negative	5.7 - 6.4 (Pre-diabetic)	No
NCD156	27	5	5	23.8	649	12.1	21	44.8	M	18 - 30	Single	Primary	Unemployed	1_5	Negative	Negative	<5.7 (Non-diabetic)	TDF/3TC/DTG	No	Yes	No	Not applicable	Not applicable	Bloating pain or gas in stomach	<1000 (Suppresion)	>500 cell	<13g/dL	<56 U/L	>40U/L	No	No	No	No	No	No	Yes	Yes	>3 Weeks	1-5 Years	18.5 - 24.9 Kg/m2 (Normal weight)	1-5 Years	1.6	4.7	0	>0.8mg/dL	Negative	Negative	<5.7 (Non-diabetic)	No
NCD157	31	6	6	33.6	690	16.4	38	27	F	31 - 40	Single	Tertiary	Bussiness	6_10	Negative	Negative	5.7 - 6.4 (Pre-diabetic)	TDF/3TC/DTG	Yes	No	No	Not applicable	Not applicable	Nausea or Vomiting	<1000 (Suppresion)	>500 cell	>13g/dL	<56 U/L	<40U/L	No	No	No	No	No	No	Yes	No	4-10 Weeks	6-10 Years	>30kg/m2 (Obese)	6-10 Years	1.8	6.1	0	>0.8mg/dL	Negative	Negative	5.7 - 6.4 (Pre-diabetic)	No
NCD158	30	8	8	21.7	208	15	48	34	F	18 - 30	Married	Secondary	Employed	6_10	Negative	Negative	5.7 - 6.4 (Pre-diabetic)	TDF/3TC/DTG	Yes	Yes	Yes	Twice	Experiencing Side Effects	Diarrhea	<1000 (Suppresion)	<500 cells	>13g/dL	<56 U/L	<40U/L	No	No	No	Yes	No	Yes	No	No	>11 Weeks	6-10 Years	18.5 - 24.9 Kg/m2 (Normal weight)	6-10 Years	1.2	6.2	0	>0.8mg/dL	Negative	Negative	5.7 - 6.4 (Pre-diabetic)	No
NCD159	32	5	5	28.3	590	9.3	33	24	M	31 - 40	Married	Tertiary	Unemployed	1_5	Negative	Negative	<5.7 (Non-diabetic)	TDF/3TC/DTG	No	No	No	Not applicable	Not applicable	Weight Loss or Wasting	<1000 (Suppresion)	>500 cell	<13g/dL	<56 U/L	<40U/L	No	No	No	No	No	No	Yes	No	>11 Weeks	1-5 Years	25-29.9Kg/m2 (Overweight)	1-5 Years	0.8	5.2	0	<0.8mg/dL	Negative	Negative	<5.7 (Non-diabetic)	No
NCD160	24	6	6	24.6	255	14.3	11	38	M	18 - 30	Married	Secondary	Employed	6_10	Negative	Negative	5.7 - 6.4 (Pre-diabetic)	TDF/3TC/DTG	Yes	No	No	Not applicable	Not applicable	Weight Gain	<1000 (Suppresion)	<500 cells	>13g/dL	<56 U/L	<40U/L	No	No	No	No	No	No	Yes	Yes	4-10 Weeks	6-10 Years	18.5 - 24.9 Kg/m2 (Normal weight)	6-10 Years	0.7	6.4	0	<0.8mg/dL	Negative	Negative	5.7 - 6.4 (Pre-diabetic)	No
NCD161	44	5	5	24.9	707	17	41	45	M	41 - 50	Married	Secondary	Unemployed	1_5	Negative	Negative	5.7 - 6.4 (Pre-diabetic)	TDF/3TC/DTG	No	Yes	No	Not applicable	Not applicable	Weight Loss or Wasting	<1000 (Suppresion)	>500 cell	>13g/dL	<56 U/L	>40U/L	No	No	No	No	No	No	Yes	Yes	>3 Weeks	1-5 Years	18.5 - 24.9 Kg/m2 (Normal weight)	1-5 Years	1.3	5.7	0	>0.8mg/dL	Negative	Negative	5.7 - 6.4 (Pre-diabetic)	No
NCD162	46	6	6	22	501	12.5	28	35	F	41 - 50	Married	Non Formal	Unemployed	6_10	Negative	Negative	5.7 - 6.4 (Pre-diabetic)	TDF/3TC/DTG	Yes	No	Yes	Once	Forgot to take drugs at stepulated time	Weight Loss or Wasting	<1000 (Suppresion)	>500 cell	<13g/dL	<56 U/L	<40U/L	No	No	No	No	No	No	No	No	4-10 Weeks	6-10 Years	18.5 - 24.9 Kg/m2 (Normal weight)	6-10 Years	1.1	6.3	0	>0.8mg/dL	Negative	Negative	5.7 - 6.4 (Pre-diabetic)	No
NCD163	26	6	6	24.2	400	14.2	25	15	M	18 - 30	Single	Tertiary	Unemployed	6_10	Negative	Negative	<5.7 (Non-diabetic)	TDF/3TC/DTG	Yes	No	No	Not applicable	Not applicable	Diarrhea	<1000 (Suppresion)	<500 cells	>13g/dL	<56 U/L	<40U/L	No	No	No	No	No	No	Yes	No	4-10 Weeks	6-10 Years	18.5 - 24.9 Kg/m2 (Normal weight)	6-10 Years	0.5	4.8	0	<0.8mg/dL	Negative	Negative	<5.7 (Non-diabetic)	No
NCD164	31	9	9	26.7	570	13.5	16	40	F	31 - 40	Married	Non Formal	Unemployed	6_10	Negative	Negative	<5.7 (Non-diabetic)	TDF/3TC/DTG	Yes	Yes	Yes	Once	Forgot to take drugs at stepulated time	Weight Loss or Wasting	<1000 (Suppresion)	>500 cell	>13g/dL	<56 U/L	<40U/L	No	No	No	No	Yes	Yes	No	No	>3 Weeks	6-10 Years	25-29.9Kg/m2 (Overweight)	6-10 Years	1	5.3	0	<0.8mg/dL	Negative	Negative	<5.7 (Non-diabetic)	No
NCD165	40	3	3	26.4	747	14.5	20	20	M	31 - 40	Married	Non Formal	Bussiness	1_5	Negative	Negative	>6.5 (Diabetic)	TDF/3TC/DTG	No	No	No	Not applicable	Not applicable	Skin Problems/ Fungal Infections	<1000 (Suppresion)	>500 cell	>13g/dL	<56 U/L	<40U/L	No	No	No	No	No	No	Yes	No	4-10 Weeks	1-5 Years	25-29.9Kg/m2 (Overweight)	1-5 Years	1.8	6.5	0	>0.8mg/dL	Negative	Negative	>6.5 (Diabetic)	No
NCD166	37	8	8	25.8	625	14.5	35	24	M	31 - 40	Married	Tertiary	Farming	6_10	Negative	Negative	5.7 - 6.4 (Pre-diabetic)	TDF/3TC/DTG	Yes	Yes	No	Not applicable	Not applicable	Diarrhea	<1000 (Suppresion)	>500 cell	>13g/dL	<56 U/L	<40U/L	No	No	No	No	No	No	No	Yes	>11 Weeks	6-10 Years	25-29.9Kg/m2 (Overweight)	6-10 Years	1.4	5.9	0	>0.8mg/dL	Negative	Negative	5.7 - 6.4 (Pre-diabetic)	No
NCD167	32	9	6	21.2	369	14.7	14	20	F	31 - 40	Separated/Divorced	Secondary	Employed	6_10	Negative	Negative	5.7 - 6.4 (Pre-diabetic)	TDF/3TC/DTG	Yes	No	Yes	Once	Forgot to take drugs at stepulated time	Weight Loss or Wasting	<1000 (Suppresion)	<500 cells	>13g/dL	<56 U/L	<40U/L	No	No	No	No	No	No	No	No	4-10 Weeks	6-10 Years	18.5 - 24.9 Kg/m2 (Normal weight)	6-10 Years	1.1	6.4	0	>0.8mg/dL	Negative	Negative	5.7 - 6.4 (Pre-diabetic)	No
NCD168	34	8	6	27.9	405	14.1	35	14	M	31 - 40	Married	Secondary	Employed	6_10	Negative	Negative	5.7 - 6.4 (Pre-diabetic)	TDF/3TC/DTG	Yes	Yes	No	Not applicable	Not applicable	Bloating pain or gas in stomach	<1000 (Suppresion)	<500 cells	>13g/dL	<56 U/L	<40U/L	No	No	No	No	No	No	Yes	Yes	4-10 Weeks	6-10 Years	25-29.9Kg/m2 (Overweight)	6-10 Years	0.4	6	0	<0.8mg/dL	Negative	Negative	5.7 - 6.4 (Pre-diabetic)	No
NCD169	18	9	9	25.3	183	15.1	19	38	F	18 - 30	Single	Primary	Bussiness	6_10	Negative	Negative	<5.7 (Non-diabetic)	TDF/3TC/DTG	Yes	No	No	Not applicable	Not applicable	Nausea or Vomiting	<1000 (Suppresion)	<500 cells	>13g/dL	<56 U/L	<40U/L	No	No	No	No	No	No	No	No	4-10 Weeks	6-10 Years	25-29.9Kg/m2 (Overweight)	6-10 Years	0.7	5.2	123	<0.8mg/dL	Negative	Negative	<5.7 (Non-diabetic)	No
NCD170	32	10	7	20.4	445	8.8	3	16	M	31 - 40	Single	Non Formal	Bussiness	6_10	Negative	Negative	<5.7 (Non-diabetic)	TDF/3TC/DTG	Yes	No	Yes	Thrice	Forgot to take drugs at stepulated time	Diarrhea	<1000 (Suppresion)	<500 cells	<13g/dL	<56 U/L	<40U/L	No	No	No	No	Yes	No	Yes	Yes	4-10 Weeks	6-10 Years	18.5 - 24.9 Kg/m2 (Normal weight)	6-10 Years	0.3	5.1	0	<0.8mg/dL	Negative	Negative	<5.7 (Non-diabetic)	No
NCD171	51	6	6	26.6	516	14.5	12	21	M	> 51	Married	Primary	Farming	6_10	Negative	Negative	>6.5 (Diabetic)	TDF/3TC/DTG	Yes	Yes	No	Not applicable	Not applicable	Skin Problems/ Fungal Infections	<1000 (Suppresion)	>500 cell	>13g/dL	<56 U/L	<40U/L	Yes	No	No	Yes	Yes	Yes	Yes	No	>3 Weeks	6-10 Years	25-29.9Kg/m2 (Overweight)	6-10 Years	0.6	6.8	0	<0.8mg/dL	Negative	Negative	>6.5 (Diabetic)	Yes
NCD172	25	3	3	35.2	309	14.8	17	17	F	18 - 30	Single	Secondary	Bussiness	1_5	Negative	Negative	<5.7 (Non-diabetic)	TDF/3TC/DTG	No	No	Yes	Once	Forgot to take drugs at stepulated time	Weight Loss or Wasting	<1000 (Suppresion)	<500 cells	>13g/dL	<56 U/L	<40U/L	No	No	No	No	No	No	No	No	>3 Weeks	1-5 Years	>30kg/m2 (Obese)	1-5 Years	0.9	5.3	0	>0.8mg/dL	Negative	Negative	<5.7 (Non-diabetic)	No
NCD173	40	6	6	29.8	349	11.7	20	40	F	31 - 40	Married	Non Formal	Unemployed	6_10	Negative	Negative	5.7 - 6.4 (Pre-diabetic)	TDF/3TC/DTG	Yes	No	No	Not applicable	Not applicable	Weight Gain	<1000 (Suppresion)	<500 cells	<13g/dL	<56 U/L	<40U/L	No	No	No	No	Yes	Yes	No	No	4-10 Weeks	6-10 Years	25-29.9Kg/m2 (Overweight)	6-10 Years	0.5	5.7	0	<0.8mg/dL	Negative	Negative	5.7 - 6.4 (Pre-diabetic)	No
NCD174	56	4	4	21.9	1078	15.1	21	28	M	> 51	Married	Primary	Farming	1_5	Negative	Negative	5.7 - 6.4 (Pre-diabetic)	TDF/3TC/DTG	No	Yes	Yes	Twice	Experiencing Side Effects	Diarrhea	<1000 (Suppresion)	>500 cell	>13g/dL	<56 U/L	<40U/L	Yes	No	No	Yes	No	Yes	No	Yes	>3 Weeks	1-5 Years	18.5 - 24.9 Kg/m2 (Normal weight)	1-5 Years	0.7	6	0	<0.8mg/dL	Negative	Negative	5.7 - 6.4 (Pre-diabetic)	Yes
NCD175	46	4	4	25.3	291	14.3	26	79	M	41 - 50	Married	Non Formal	Bussiness	1_5	Negative	Negative	<5.7 (Non-diabetic)	TDF/3TC/DTG	No	No	Yes	Once	Lapse of druggs supply	Weight Loss or Wasting	<1000 (Suppresion)	<500 cells	>13g/dL	<56 U/L	>40U/L	No	No	No	No	No	No	No	No	>3 Weeks	1-5 Years	25-29.9Kg/m2 (Overweight)	1-5 Years	0.9	5.5	0	>0.8mg/dL	Negative	Negative	<5.7 (Non-diabetic)	No
NCD176	33	4	4	35.5	538	14	26	22	M	31 - 40	Married	Non Formal	Bussiness	1_5	Negative	Negative	5.7 - 6.4 (Pre-diabetic)	TDF/3TC/DTG	No	Yes	Yes	Once	Forgot to take drugs at stepulated time	Weight Loss or Wasting	>1000 (Failure)	>500 cell	>13g/dL	<56 U/L	<40U/L	No	No	No	No	No	No	No	No	>3 Weeks	1-5 Years	>30kg/m2 (Obese)	1-5 Years	0.9	5.8	2298	>0.8mg/dL	Negative	Negative	5.7 - 6.4 (Pre-diabetic)	No
NCD177	40	6	6	23.8	112	16.9	109	27	F	31 - 40	Married	Secondary	Bussiness	6_10	Negative	Negative	5.7 - 6.4 (Pre-diabetic)	TDF/3TC/DTG	Yes	Yes	No	Not applicable	Not applicable	Diarrhea	<1000 (Suppresion)	<500 cells	>13g/dL	>56 U/L	<40U/L	No	No	No	No	No	Yes	No	No	>3 Weeks	6-10 Years	18.5 - 24.9 Kg/m2 (Normal weight)	6-10 Years	1.1	6.2	0	>0.8mg/dL	Negative	Negative	5.7 - 6.4 (Pre-diabetic)	No
NCD178	23	9	9	39	299	9.3	25	81	F	18 - 30	Single	Secondary	Bussiness	6_10	Negative	Negative	5.7 - 6.4 (Pre-diabetic)	TDF/3TC/DTG	Yes	No	Yes	Thrice	Forgot to take drugs at stepulated time	Diarrhea	<1000 (Suppresion)	<500 cells	<13g/dL	<56 U/L	>40U/L	No	No	No	No	No	No	No	No	4-10 Weeks	6-10 Years	>30kg/m2 (Obese)	6-10 Years	1.1	5.7	0	>0.8mg/dL	Negative	Negative	5.7 - 6.4 (Pre-diabetic)	No
NCD179	26	7	7	24.9	196	17.5	34	25	M	18 - 30	Single	Primary	Unemployed	6_10	Negative	Negative	5.7 - 6.4 (Pre-diabetic)	TDF/3TC/DTG	Yes	No	No	Not applicable	Not applicable	Diarrhea	<1000 (Suppresion)	<500 cells	>13g/dL	<56 U/L	<40U/L	No	No	No	No	No	No	Yes	Yes	4-10 Weeks	6-10 Years	18.5 - 24.9 Kg/m2 (Normal weight)	6-10 Years	0.8	5.8	0	<0.8mg/dL	Negative	Negative	5.7 - 6.4 (Pre-diabetic)	No
NCD180	33	4	4	24.9	665	16.2	37	12.2	M	31 - 40	Married	Non Formal	Bussiness	1_5	Negative	Negative	<5.7 (Non-diabetic)	TDF/3TC/DTG	No	No	Yes	Once	Lapse of druggs supply	Headache	<1000 (Suppresion)	>500 cell	>13g/dL	<56 U/L	<40U/L	No	No	No	No	Yes	No	No	No	>3 Weeks	1-5 Years	18.5 - 24.9 Kg/m2 (Normal weight)	1-5 Years	0.5	5.4	0	<0.8mg/dL	Negative	Negative	<5.7 (Non-diabetic)	No
NCD181	43	6	6	22.3	255	16.8	37	12.2	F	41 - 50	Married	Non Formal	Farming	6_10	Negative	Negative	5.7 - 6.4 (Pre-diabetic)	TDF/3TC/DTG	Yes	Yes	No	Not applicable	Not applicable	Skin Problems/ Fungal Infections	<1000 (Suppresion)	<500 cells	>13g/dL	<56 U/L	<40U/L	No	No	No	No	Yes	Yes	No	No	>3 Weeks	6-10 Years	18.5 - 24.9 Kg/m2 (Normal weight)	6-10 Years	1.1	5.7	0	>0.8mg/dL	Negative	Negative	5.7 - 6.4 (Pre-diabetic)	No
NCD182	45	6	6	31.8	1403	12.8	16	34	F	41 - 50	Married	Non Formal	Unemployed	6_10	Positive	Negative	>6.5 (Diabetic)	TDF/3TC/DTG FDC morning + DTG/ 2RHZE-FDC/4RH-FDC	Yes	No	No	Not applicable	Not applicable	Fatique	<1000 (Suppresion)	>500 cell	<13g/dL	<56 U/L	<40U/L	No	No	No	No	Yes	No	No	No	>3 Weeks	6-10 Years	>30kg/m2 (Obese)	6-10 Years	0.9	6.9	0	>0.8mg/dL	Positive	Negative	>6.5 (Diabetic)	No
NCD183	58	6	6	41.7	104	15.7	17	21	M	> 51	Married	Non Formal	Unemployed	6_10	Positive	Negative	>6.5 (Diabetic)	TDF/3TC/DTG FDC morning + DTG/ 2RHZE-FDC/4RH-FDC	Yes	Yes	No	Not applicable	Not applicable	Weight Loss or Wasting	<1000 (Suppresion)	<500 cells	>13g/dL	<56 U/L	<40U/L	Yes	No	Yes	No	Yes	Yes	No	No	4-10 Weeks	6-10 Years	>30kg/m2 (Obese)	6-10 Years	1.1	6.7	0	>0.8mg/dL	Positive	Negative	>6.5 (Diabetic)	Yes
NCD184	37	6	6	24.2	401	16.2	41	14	F	31 - 40	Married	Secondary	Farming	6_10	Positive	Negative	5.7 - 6.4 (Pre-diabetic)	TDF/3TC/DTG FDC morning + DTG/ 2RHZE-FDC/4RH-FDC	Yes	No	Yes	Once	Forgot to take drugs at stepulated time	Skin Problems/ Fungal Infections	<1000 (Suppresion)	<500 cells	>13g/dL	<56 U/L	<40U/L	No	No	No	No	No	No	No	No	>3 Weeks	6-10 Years	18.5 - 24.9 Kg/m2 (Normal weight)	6-10 Years	1.4	6.2	0	>0.8mg/dL	Positive	Negative	5.7 - 6.4 (Pre-diabetic)	No
NCD185	34	5	5	19.6	438	17.9	25	34	F	31 - 40	Married	Tertiary	Unemployed	1_5	Positive	Positive	5.7 - 6.4 (Pre-diabetic)	TDF/3TC/DTG FDC morning + DTG/ 2RHZE-FDC/4RH-FDC	No	No	No	Not applicable	Not applicable	Diarrhea	>1000 (Failure)	<500 cells	>13g/dL	<56 U/L	<40U/L	No	Yes	No	No	No	Yes	No	No	4-10 Weeks	1-5 Years	18.5 - 24.9 Kg/m2 (Normal weight)	1-5 Years	0.5	5.9	86661	<0.8mg/dL	Positive	Positive	5.7 - 6.4 (Pre-diabetic)	No
NCD186	48	6	6	26.1	598	15.7	17	28	F	41 - 50	Married	Secondary	Bussiness	6_10	Positive	Negative	5.7 - 6.4 (Pre-diabetic)	TDF/3TC/DTG FDC morning + DTG/ 2RHZE-FDC/4RH-FDC	Yes	No	No	Not applicable	Not applicable	Diarrhea	<1000 (Suppresion)	>500 cell	>13g/dL	<56 U/L	<40U/L	No	No	No	No	Yes	Yes	No	No	>3 Weeks	6-10 Years	25-29.9Kg/m2 (Overweight)	6-10 Years	0.5	5.8	0	<0.8mg/dL	Positive	Negative	5.7 - 6.4 (Pre-diabetic)	No
NCD187	32	8	8	23.3	384	13.2	11	38	F	31 - 40	Married	Non Formal	Bussiness	6_10	Positive	Negative	<5.7 (Non-diabetic)	TDF/3TC/DTG FDC morning + DTG/ 2RHZE-FDC/4RH-FDC	Yes	No	Yes	Once	Lapse of druggs supply	Headache	<1000 (Suppresion)	<500 cells	>13g/dL	<56 U/L	<40U/L	No	No	No	No	Yes	Yes	No	No	>3 Weeks	6-10 Years	18.5 - 24.9 Kg/m2 (Normal weight)	6-10 Years	0.3	5.3	0	<0.8mg/dL	Positive	Negative	<5.7 (Non-diabetic)	No
NCD188	32	4	4	27.7	1016	9.4	41	20	M	31 - 40	Married	Tertiary	Bussiness	1_5	Positive	Negative	<5.7 (Non-diabetic)	TDF/3TC/DTG FDC morning + DTG/ 2RHZE-FDC/4RH-FDC	No	Yes	No	Not applicable	Not applicable	Skin Problems/ Fungal Infections	<1000 (Suppresion)	>500 cell	<13g/dL	<56 U/L	<40U/L	No	No	No	No	Yes	Yes	No	Yes	>3 Weeks	1-5 Years	25-29.9Kg/m2 (Overweight)	1-5 Years	0.5	5.5	0	<0.8mg/dL	Positive	Negative	<5.7 (Non-diabetic)	No
NCD189	37	10	9	27.6	634	16.8	18	12	F	31 - 40	Married	Non Formal	Employed	6_10	Negative	Negative	<5.7 (Non-diabetic)	TDF/3TC/DTG	Yes	Yes	No	Not applicable	Not applicable	Skin Problems/ Fungal Infections	<1000 (Suppresion)	>500 cell	>13g/dL	<56 U/L	<40U/L	No	No	No	No	No	No	No	No	>3 Weeks	6-10 Years	25-29.9Kg/m2 (Overweight)	6-10 Years	0.9	4.9	0	>0.8mg/dL	Negative	Negative	<5.7 (Non-diabetic)	No
NCD190	20	5	5	27.3	714	16.2	67	47	M	18 - 30	Single	Secondary	Unemployed	1_5	Negative	Negative	<5.7 (Non-diabetic)	TDF/3TC/DTG	No	Yes	Yes	Twice	Experiencing Side Effects	Diarrhea	<1000 (Suppresion)	>500 cell	>13g/dL	>56 U/L	>40U/L	No	No	No	No	No	No	No	No	4-10 Weeks	1-5 Years	25-29.9Kg/m2 (Overweight)	1-5 Years	1	5.2	0	<0.8mg/dL	Negative	Negative	<5.7 (Non-diabetic)	No
NCD191	42	7	6	31.2	421	16.8	24	34	M	41 - 50	Married	Tertiary	Bussiness	6_10	Negative	Negative	5.7 - 6.4 (Pre-diabetic)	TDF/3TC/DTG	Yes	No	No	Not applicable	Not applicable	Weight Loss or Wasting	<1000 (Suppresion)	<500 cells	>13g/dL	<56 U/L	<40U/L	No	No	No	No	Yes	No	Yes	No	>3 Weeks	6-10 Years	>30kg/m2 (Obese)	6-10 Years	1.1	6.3	0	>0.8mg/dL	Negative	Negative	5.7 - 6.4 (Pre-diabetic)	No
NCD192	49	3	3	32.9	173	14.2	15	35	M	41 - 50	Married	Primary	Employed	1_5	Negative	Negative	5.7 - 6.4 (Pre-diabetic)	TDF/3TC/DTG	No	No	No	Not applicable	Not applicable	Weight Gain	<1000 (Suppresion)	<500 cells	>13g/dL	<56 U/L	<40U/L	Yes	No	No	Yes	No	Yes	No	No	>3 Weeks	1-5 Years	>30kg/m2 (Obese)	1-5 Years	0.9	6.4	0	>0.8mg/dL	Negative	Negative	5.7 - 6.4 (Pre-diabetic)	Yes
NCD193	33	6	6	28.4	214	8.7	15	38	F	31 - 40	Married	Non Formal	Bussiness	6_10	Negative	Negative	<5.7 (Non-diabetic)	TDF/3TC/DTG	Yes	Yes	No	Not applicable	Not applicable	Bloating pain or gas in stomach	<1000 (Suppresion)	<500 cells	<13g/dL	<56 U/L	<40U/L	No	No	No	No	Yes	Yes	No	No	>3 Weeks	6-10 Years	25-29.9Kg/m2 (Overweight)	6-10 Years	1	5.6	0	<0.8mg/dL	Negative	Negative	<5.7 (Non-diabetic)	No
NCD194	29	4	4	19.5	571	15.1	17	21	F	18 - 30	Married	Tertiary	Unemployed	1_5	Negative	Negative	5.7 - 6.4 (Pre-diabetic)	TDF/3TC/DTG	No	No	No	Not applicable	Not applicable	Nausea or Vomiting	>1000 (Failure)	>500 cell	>13g/dL	<56 U/L	<40U/L	No	No	No	No	No	No	No	No	>3 Weeks	1-5 Years	18.5 - 24.9 Kg/m2 (Normal weight)	1-5 Years	1.6	5.8	12559	>0.8mg/dL	Negative	Negative	5.7 - 6.4 (Pre-diabetic)	No
NCD195	32	4	4	30.5	345	14.4	92	34	M	31 - 40	Married	Secondary	Employed	1_5	Negative	Negative	5.7 - 6.4 (Pre-diabetic)	TDF/3TC/DTG	No	No	Yes	Thrice	Forgot to take drugs at stepulated time	Diarrhea	<1000 (Suppresion)	<500 cells	>13g/dL	>56 U/L	<40U/L	No	No	No	No	Yes	No	Yes	Yes	4-10 Weeks	1-5 Years	>30kg/m2 (Obese)	1-5 Years	1.2	6.1	0	>0.8mg/dL	Negative	Negative	5.7 - 6.4 (Pre-diabetic)	No
NCD196	20	13	13	36.7	500	14	18	110	M	18 - 30	Single	Primary	Bussiness	>.11	Negative	Negative	5.7 - 6.4 (Pre-diabetic)	TDF/3TC/DTG	Yes	No	Yes	Once	Forgot to take drugs at stepulated time	Weight Loss or Wasting	<1000 (Suppresion)	<500 cells	>13g/dL	<56 U/L	>40U/L	No	No	No	No	No	No	No	No	4-10 Weeks	>11 Years	>30kg/m2 (Obese)	>11 Years	1	5.9	0	<0.8mg/dL	Negative	Negative	5.7 - 6.4 (Pre-diabetic)	No
NCD197	42	4	4	26.9	298	16.3	75	110	F	41 - 50	Married	Tertiary	Unemployed	1_5	Negative	Negative	>6.5 (Diabetic)	TDF/3TC/DTG	No	No	No	Not applicable	Not applicable	Weight Gain	<1000 (Suppresion)	<500 cells	>13g/dL	>56 U/L	>40U/L	No	No	Yes	No	Yes	No	No	No	>3 Weeks	1-5 Years	25-29.9Kg/m2 (Overweight)	1-5 Years	0.7	6.7	75	<0.8mg/dL	Negative	Negative	>6.5 (Diabetic)	No
NCD198	36	6	6	22.2	585	15.5	18	24	M	31 - 40	Married	Non Formal	Unemployed	6_10	Negative	Negative	5.7 - 6.4 (Pre-diabetic)	TDF/3TC/DTG	Yes	Yes	Yes	Twice	Experiencing Side Effects	Diarrhea	<1000 (Suppresion)	>500 cell	>13g/dL	<56 U/L	<40U/L	No	No	No	No	Yes	Yes	Yes	Yes	>3 Weeks	6-10 Years	18.5 - 24.9 Kg/m2 (Normal weight)	6-10 Years	0.9	5.7	59	>0.8mg/dL	Negative	Negative	5.7 - 6.4 (Pre-diabetic)	No
NCD199	45	6	6	22.1	260	12.8	20	40	M	41 - 50	Married	Primary	Farming	6_10	Negative	Negative	5.7 - 6.4 (Pre-diabetic)	TDF/3TC/DTG	Yes	No	No	Not applicable	Not applicable	Skin Problems/ Fungal Infections	<1000 (Suppresion)	<500 cells	<13g/dL	<56 U/L	<40U/L	No	No	No	No	Yes	Yes	No	No	4-10 Weeks	6-10 Years	18.5 - 24.9 Kg/m2 (Normal weight)	6-10 Years	0.4	5.7	0	<0.8mg/dL	Negative	Negative	5.7 - 6.4 (Pre-diabetic)	No
NCD200	35	7	7	24.4	383	9.1	28	79	F	31 - 40	Married	Tertiary	Bussiness	6_10	Negative	Negative	5.7 - 6.4 (Pre-diabetic)	TDF/3TC/DTG	Yes	Yes	No	Not applicable	Not applicable	Diarrhea	<1000 (Suppresion)	<500 cells	<13g/dL	<56 U/L	>40U/L	No	No	No	No	Yes	Yes	No	No	>3 Weeks	6-10 Years	18.5 - 24.9 Kg/m2 (Normal weight)	6-10 Years	0.5	5.7	0	<0.8mg/dL	Negative	Negative	5.7 - 6.4 (Pre-diabetic)	No
NCD201	39	8	8	20.8	314	16.8	20	41	M	31 - 40	Married	Primary	Employed	6_10	Positive	Positive	<5.7 (Non-diabetic)	TDF/3TC/DTG FDC morning + DTG/ 2RHZE-FDC/4RH-FDC	Yes	No	Yes	Once	Experiencing Side Effects	Headache	>1000 (Failure)	<500 cells	>13g/dL	<56 U/L	>40U/L	No	Yes	No	No	No	Yes	Yes	Yes	4-10 Weeks	6-10 Years	18.5 - 24.9 Kg/m2 (Normal weight)	6-10 Years	0.6	5.3	93249	<0.8mg/dL	Positive	Positive	<5.7 (Non-diabetic)	No
NCD202	25	3	3	27.8	563	12	11	20.4	F	18 - 30	Married	Non Formal	Unemployed	1_5	Negative	Negative	<5.7 (Non-diabetic)	TDF/3TC/DTG	No	No	No	Not applicable	Not applicable	Skin Problems/ Fungal Infections	<1000 (Suppresion)	>500 cell	<13g/dL	<56 U/L	<40U/L	No	No	No	No	Yes	No	No	No	>3 Weeks	1-5 Years	25-29.9Kg/m2 (Overweight)	1-5 Years	1.1	5.5	0	>0.8mg/dL	Negative	Negative	<5.7 (Non-diabetic)	No
NCD203	27	10	9	26.6	567	19	73	28	F	18 - 30	Married	Non Formal	Bussiness	6_10	Negative	Negative	<5.7 (Non-diabetic)	TDF/3TC/DTG	Yes	Yes	No	Not applicable	Not applicable	Skin Problems/ Fungal Infections	<1000 (Suppresion)	>500 cell	>13g/dL	>56 U/L	<40U/L	No	No	No	No	Yes	No	No	No	4-10 Weeks	6-10 Years	25-29.9Kg/m2 (Overweight)	6-10 Years	1	4.7	0	<0.8mg/dL	Negative	Negative	<5.7 (Non-diabetic)	No
NCD204	34	3	3	27.1	533	12.6	21	17	F	31 - 40	Married	Tertiary	Unemployed	1_5	Negative	Negative	<5.7 (Non-diabetic)	TDF/3TC/DTG	No	No	Yes	Once	Forgot to take drugs at stepulated time	Skin Problems/ Fungal Infections	<1000 (Suppresion)	>500 cell	<13g/dL	<56 U/L	<40U/L	No	No	No	No	Yes	Yes	No	No	>3 Weeks	1-5 Years	25-29.9Kg/m2 (Overweight)	1-5 Years	1	4.9	0	<0.8mg/dL	Negative	Negative	<5.7 (Non-diabetic)	No
NCD205	30	5	5	21.6	129	13.4	25	31	F	18 - 30	Married	Tertiary	Employed	1_5	Negative	Negative	5.7 - 6.4 (Pre-diabetic)	TDF/3TC/DTG	No	Yes	Yes	Twice	Experiencing Side Effects	Diarrhea	<1000 (Suppresion)	<500 cells	>13g/dL	<56 U/L	<40U/L	No	No	No	Yes	No	Yes	No	No	>11 Weeks	1-5 Years	18.5 - 24.9 Kg/m2 (Normal weight)	1-5 Years	0.9	6.2	0	>0.8mg/dL	Negative	Negative	5.7 - 6.4 (Pre-diabetic)	No
NCD206	32	3	3	17.4	450	8.7	19	30	M	31 - 40	Married	Non Formal	Employed	1_5	Negative	Negative	<5.7 (Non-diabetic)	TDF/3TC/DTG	No	No	No	Not applicable	Not applicable	Weight Loss or Wasting	<1000 (Suppresion)	<500 cells	<13g/dL	<56 U/L	<40U/L	No	No	No	No	No	No	Yes	No	>11 Weeks	1-5 Years	<18.5 Kg/m2 (Underweight)	1-5 Years	0.4	5.2	0	<0.8mg/dL	Negative	Negative	<5.7 (Non-diabetic)	No
NCD207	24	3	3	32.2	487	14.3	53	28	M	18 - 30	Married	Tertiary	Unemployed	1_5	Negative	Negative	5.7 - 6.4 (Pre-diabetic)	TDF/3TC/DTG	No	No	No	Not applicable	Not applicable	Weight Gain	<1000 (Suppresion)	<500 cells	>13g/dL	<56 U/L	<40U/L	No	No	No	No	No	No	Yes	Yes	4-10 Weeks	1-5 Years	>30kg/m2 (Obese)	1-5 Years	0.9	6.4	0	>0.8mg/dL	Negative	Negative	5.7 - 6.4 (Pre-diabetic)	No
NCD208	44	6	6	26.1	720	12.8	92	28	M	41 - 50	Married	Tertiary	Unemployed	6_10	Negative	Negative	5.7 - 6.4 (Pre-diabetic)	TDF/3TC/DTG	Yes	Yes	No	Not applicable	Not applicable	Weight Loss or Wasting	<1000 (Suppresion)	>500 cell	<13g/dL	>56 U/L	<40U/L	No	No	No	No	No	No	Yes	Yes	>3 Weeks	6-10 Years	25-29.9Kg/m2 (Overweight)	6-10 Years	1.1	5.7	0	>0.8mg/dL	Negative	Negative	5.7 - 6.4 (Pre-diabetic)	No
NCD209	46	7	7	25.2	439	8.7	24	16	F	41 - 50	Married	Tertiary	Unemployed	6_10	Negative	Negative	5.7 - 6.4 (Pre-diabetic)	TDF/3TC/DTG	Yes	No	Yes	Once	Forgot to take drugs at stepulated time	Weight Loss or Wasting	<1000 (Suppresion)	<500 cells	<13g/dL	<56 U/L	<40U/L	No	No	No	No	No	No	No	No	4-10 Weeks	6-10 Years	25-29.9Kg/m2 (Overweight)	6-10 Years	0.6	6.3	0	<0.8mg/dL	Negative	Negative	5.7 - 6.4 (Pre-diabetic)	No
NCD210	26	11	11	23.4	266	15.5	57	17	M	18 - 30	Single	Secondary	Unemployed	>.11	Negative	Negative	<5.7 (Non-diabetic)	TDF/3TC/DTG	Yes	No	No	Not applicable	Not applicable	Diarrhea	<1000 (Suppresion)	<500 cells	>13g/dL	>56 U/L	<40U/L	No	No	No	No	No	No	Yes	No	4-10 Weeks	>11 Years	18.5 - 24.9 Kg/m2 (Normal weight)	>11 Years	0.5	4.8	0	<0.8mg/dL	Negative	Negative	<5.7 (Non-diabetic)	No
NCD211	31	11	11	23	356	14.4	17	20	F	31 - 40	Married	Non Formal	Employed	>.11	Negative	Negative	<5.7 (Non-diabetic)	TDF/3TC/DTG	Yes	Yes	Yes	Once	Forgot to take drugs at stepulated time	Weight Loss or Wasting	<1000 (Suppresion)	<500 cells	>13g/dL	<56 U/L	<40U/L	No	No	No	No	Yes	Yes	No	No	>3 Weeks	>11 Years	18.5 - 24.9 Kg/m2 (Normal weight)	>11 Years	1	5.3	0	<0.8mg/dL	Negative	Negative	<5.7 (Non-diabetic)	No
NCD212	40	7	7	18.7	331	14.8	7	38	M	31 - 40	Married	Non Formal	Unemployed	6_10	Negative	Negative	>6.5 (Diabetic)	TDF/3TC/DTG	Yes	No	No	Not applicable	Not applicable	Skin Problems/ Fungal Infections	<1000 (Suppresion)	<500 cells	>13g/dL	<56 U/L	<40U/L	No	No	No	No	No	No	Yes	No	4-10 Weeks	6-10 Years	18.5 - 24.9 Kg/m2 (Normal weight)	6-10 Years	1.1	6.5	0	>0.8mg/dL	Negative	Negative	>6.5 (Diabetic)	No
NCD213	37	6	6	22.9	355	7.9	17	26	M	31 - 40	Married	Secondary	Unemployed	6_10	Negative	Negative	5.7 - 6.4 (Pre-diabetic)	TDF/3TC/DTG	Yes	Yes	No	Not applicable	Not applicable	Diarrhea	<1000 (Suppresion)	<500 cells	<13g/dL	<56 U/L	<40U/L	No	No	No	No	No	No	No	Yes	>11 Weeks	6-10 Years	18.5 - 24.9 Kg/m2 (Normal weight)	6-10 Years	0.7	5.9	0	<0.8mg/dL	Negative	Negative	5.7 - 6.4 (Pre-diabetic)	No
NCD214	32	5	5	26	616	13.4	33	24	F	31 - 40	Separated/Divorced	Secondary	Unemployed	1_5	Negative	Negative	5.7 - 6.4 (Pre-diabetic)	TDF/3TC/DTG	No	No	Yes	Once	Forgot to take drugs at stepulated time	Weight Loss or Wasting	<1000 (Suppresion)	>500 cell	>13g/dL	<56 U/L	<40U/L	No	No	No	No	No	No	No	No	4-10 Weeks	1-5 Years	25-29.9Kg/m2 (Overweight)	1-5 Years	1	6.4	0	<0.8mg/dL	Negative	Negative	5.7 - 6.4 (Pre-diabetic)	No
NCD215	34	10	9	21.2	321	14.5	20	101	M	31 - 40	Married	Non Formal	Farming	6_10	Negative	Negative	5.7 - 6.4 (Pre-diabetic)	TDF/3TC/DTG	Yes	Yes	No	Not applicable	Not applicable	Bloating pain or gas in stomach	<1000 (Suppresion)	<500 cells	>13g/dL	<56 U/L	>40U/L	No	No	No	No	No	No	Yes	Yes	4-10 Weeks	6-10 Years	18.5 - 24.9 Kg/m2 (Normal weight)	6-10 Years	1.2	6	0	>0.8mg/dL	Negative	Negative	5.7 - 6.4 (Pre-diabetic)	No
NCD216	18	8	8	20.3	239	12.9	14	21	F	18 - 30	Single	Primary	Unemployed	6_10	Negative	Negative	<5.7 (Non-diabetic)	TDF/3TC/DTG	Yes	No	No	Not applicable	Not applicable	Nausea or Vomiting	<1000 (Suppresion)	<500 cells	<13g/dL	<56 U/L	<40U/L	No	No	No	No	No	No	No	No	4-10 Weeks	6-10 Years	18.5 - 24.9 Kg/m2 (Normal weight)	6-10 Years	0.7	5.2	0	<0.8mg/dL	Negative	Negative	<5.7 (Non-diabetic)	No
NCD217	32	13	13	22.1	187	7.2	20	12.2	M	31 - 40	Single	Non Formal	Farming	>.11	Negative	Negative	<5.7 (Non-diabetic)	TDF/3TC/DTG	Yes	No	Yes	Thrice	Forgot to take drugs at stepulated time	Diarrhea	<1000 (Suppresion)	<500 cells	<13g/dL	<56 U/L	<40U/L	No	No	No	No	Yes	No	Yes	Yes	4-10 Weeks	>11 Years	18.5 - 24.9 Kg/m2 (Normal weight)	>11 Years	1	5.1	0	<0.8mg/dL	Negative	Negative	<5.7 (Non-diabetic)	No
NCD218	51	4	4	22.5	472	11.1	73	20	M	> 51	Married	Non Formal	Unemployed	1_5	Negative	Negative	>6.5 (Diabetic)	TDF/3TC/DTG	No	Yes	No	Not applicable	Not applicable	Skin Problems/ Fungal Infections	<1000 (Suppresion)	<500 cells	<13g/dL	>56 U/L	<40U/L	Yes	No	No	Yes	Yes	Yes	Yes	No	>3 Weeks	1-5 Years	18.5 - 24.9 Kg/m2 (Normal weight)	1-5 Years	0.5	6.8	0	<0.8mg/dL	Negative	Negative	>6.5 (Diabetic)	Yes
NCD219	25	7	7	33.8	750	13.4	70	15	F	18 - 30	Single	Secondary	Unemployed	6_10	Negative	Negative	<5.7 (Non-diabetic)	TDF/3TC/DTG	Yes	No	Yes	Once	Forgot to take drugs at stepulated time	Weight Loss or Wasting	<1000 (Suppresion)	>500 cell	>13g/dL	>56 U/L	<40U/L	No	No	No	No	No	No	No	No	>3 Weeks	6-10 Years	>30kg/m2 (Obese)	6-10 Years	0.9	5.3	0	>0.8mg/dL	Negative	Negative	<5.7 (Non-diabetic)	No
NCD220	40	10	6	22.9	287	19.7	32	40	F	31 - 40	Married	Non Formal	Unemployed	6_10	Negative	Negative	5.7 - 6.4 (Pre-diabetic)	TDF/3TC/DTG	Yes	No	No	Not applicable	Not applicable	Weight Gain	<1000 (Suppresion)	<500 cells	>13g/dL	<56 U/L	<40U/L	No	No	No	No	Yes	Yes	No	No	4-10 Weeks	6-10 Years	18.5 - 24.9 Kg/m2 (Normal weight)	6-10 Years	1	5.7	0	<0.8mg/dL	Negative	Negative	5.7 - 6.4 (Pre-diabetic)	No
NCD221	56	7	7	25.9	206	11.2	15	12	M	> 51	Married	Secondary	Unemployed	6_10	Negative	Negative	5.7 - 6.4 (Pre-diabetic)	TDF/3TC/DTG	Yes	Yes	Yes	Twice	Experiencing Side Effects	Diarrhea	<1000 (Suppresion)	<500 cells	<13g/dL	<56 U/L	<40U/L	Yes	No	No	Yes	No	Yes	No	Yes	>3 Weeks	6-10 Years	25-29.9Kg/m2 (Overweight)	6-10 Years	1.3	6	0	>0.8mg/dL	Negative	Negative	5.7 - 6.4 (Pre-diabetic)	Yes
NCD222	46	4	4	23.9	359	12.3	28	20	M	41 - 50	Married	Primary	Unemployed	1_5	Negative	Negative	<5.7 (Non-diabetic)	TDF/3TC/DTG	No	No	Yes	Once	Lapse of druggs supply	Weight Loss or Wasting	<1000 (Suppresion)	<500 cells	<13g/dL	<56 U/L	<40U/L	No	No	No	No	No	No	No	No	>3 Weeks	1-5 Years	18.5 - 24.9 Kg/m2 (Normal weight)	1-5 Years	1	5.5	0	<0.8mg/dL	Negative	Negative	<5.7 (Non-diabetic)	No
NCD223	33	4	4	24.6	943	15.5	36	14	M	31 - 40	Married	Non Formal	Bussiness	1_5	Negative	Negative	5.7 - 6.4 (Pre-diabetic)	TDF/3TC/DTG	No	Yes	Yes	Once	Forgot to take drugs at stepulated time	Weight Loss or Wasting	>1000 (Failure)	>500 cell	>13g/dL	<56 U/L	<40U/L	No	No	No	No	No	No	No	No	>3 Weeks	1-5 Years	18.5 - 24.9 Kg/m2 (Normal weight)	1-5 Years	1.5	5.8	31910	>0.8mg/dL	Negative	Negative	5.7 - 6.4 (Pre-diabetic)	No
NCD224	40	10	9	20.9	723	14.4	34	10	F	31 - 40	Married	Non Formal	Unemployed	6_10	Negative	Negative	5.7 - 6.4 (Pre-diabetic)	TDF/3TC/DTG	Yes	Yes	No	Not applicable	Not applicable	Weight Gain	<1000 (Suppresion)	>500 cell	>13g/dL	<56 U/L	<40U/L	No	No	No	No	No	Yes	No	No	>3 Weeks	6-10 Years	18.5 - 24.9 Kg/m2 (Normal weight)	6-10 Years	1.1	6.2	0	>0.8mg/dL	Negative	Negative	5.7 - 6.4 (Pre-diabetic)	No
NCD225	23	6	6	29.4	684	14.2	20	22	F	18 - 30	Single	Non Formal	Unemployed	6_10	Negative	Negative	5.7 - 6.4 (Pre-diabetic)	TDF/3TC/DTG	Yes	No	Yes	Thrice	Forgot to take drugs at stepulated time	Diarrhea	<1000 (Suppresion)	>500 cell	>13g/dL	<56 U/L	<40U/L	No	No	No	No	No	No	No	No	4-10 Weeks	6-10 Years	25-29.9Kg/m2 (Overweight)	6-10 Years	1.4	5.7	0	>0.8mg/dL	Negative	Negative	5.7 - 6.4 (Pre-diabetic)	No
NCD226	26	5	5	27.3	558	8.4	15	10.8	M	18 - 30	Single	Non Formal	Unemployed	1_5	Negative	Negative	5.7 - 6.4 (Pre-diabetic)	TDF/3TC/DTG	No	No	No	Not applicable	Not applicable	Diarrhea	<1000 (Suppresion)	>500 cell	<13g/dL	<56 U/L	<40U/L	No	No	No	No	No	No	Yes	Yes	4-10 Weeks	1-5 Years	25-29.9Kg/m2 (Overweight)	1-5 Years	1	5.8	0	<0.8mg/dL	Negative	Negative	5.7 - 6.4 (Pre-diabetic)	No
NCD227	33	8	8	26.1	735	14.5	32	35	M	31 - 40	Married	Non Formal	Unemployed	6_10	Negative	Negative	<5.7 (Non-diabetic)	TDF/3TC/DTG	Yes	No	Yes	Once	Lapse of druggs supply	Headache	<1000 (Suppresion)	>500 cell	>13g/dL	<56 U/L	<40U/L	No	No	No	No	Yes	No	No	No	>3 Weeks	6-10 Years	25-29.9Kg/m2 (Overweight)	6-10 Years	1	5.4	77	<0.8mg/dL	Negative	Negative	<5.7 (Non-diabetic)	No
NCD228	43	4	4	20.4	185	9.3	54	34	F	41 - 50	Married	Non Formal	Unemployed	1_5	Negative	Negative	5.7 - 6.4 (Pre-diabetic)	TDF/3TC/DTG	No	Yes	No	Not applicable	Not applicable	Skin Problems/ Fungal Infections	<1000 (Suppresion)	<500 cells	<13g/dL	<56 U/L	<40U/L	No	No	No	No	Yes	Yes	No	No	>3 Weeks	1-5 Years	18.5 - 24.9 Kg/m2 (Normal weight)	1-5 Years	0.8	5.7	0	<0.8mg/dL	Negative	Negative	5.7 - 6.4 (Pre-diabetic)	No
NCD229	45	6	6	22.7	223	14.5	7	20	F	41 - 50	Married	Tertiary	Unemployed	6_10	Negative	Negative	>6.5 (Diabetic)	TDF/3TC/DTG	Yes	No	No	Not applicable	Not applicable	Fatique	<1000 (Suppresion)	<500 cells	>13g/dL	<56 U/L	<40U/L	No	No	No	No	Yes	No	No	No	>3 Weeks	6-10 Years	18.5 - 24.9 Kg/m2 (Normal weight)	6-10 Years	0.3	6.9	0	<0.8mg/dL	Negative	Negative	>6.5 (Diabetic)	No
NCD230	58	4	4	25	391	16.8	10	21	M	> 51	Married	Non Formal	Unemployed	1_5	Negative	Negative	>6.5 (Diabetic)	TDF/3TC/DTG	No	Yes	No	Not applicable	Not applicable	Weight Loss or Wasting	<1000 (Suppresion)	<500 cells	>13g/dL	<56 U/L	<40U/L	Yes	No	Yes	No	Yes	Yes	No	No	4-10 Weeks	1-5 Years	25-29.9Kg/m2 (Overweight)	1-5 Years	0.5	6.7	0	<0.8mg/dL	Negative	Negative	>6.5 (Diabetic)	Yes
NCD231	37	4	4	22.1	652	10.2	13	58	F	31 - 40	Married	Non Formal	Unemployed	1_5	Negative	Negative	5.7 - 6.4 (Pre-diabetic)	TDF/3TC/DTG	No	No	Yes	Once	Forgot to take drugs at stepulated time	Skin Problems/ Fungal Infections	<1000 (Suppresion)	>500 cell	<13g/dL	<56 U/L	>40U/L	No	No	No	No	No	No	No	No	>3 Weeks	1-5 Years	18.5 - 24.9 Kg/m2 (Normal weight)	1-5 Years	1.1	6.2	0	>0.8mg/dL	Negative	Negative	5.7 - 6.4 (Pre-diabetic)	No
NCD232	34	4	4	20	307	15.6	11	42	F	31 - 40	Married	Non Formal	Unemployed	1_5	Positive	Positive	5.7 - 6.4 (Pre-diabetic)	TDF/3TC/DTG FDC morning + DTG/ 2RHZE-FDC/4RH-FDC	Yes	No	No	Not applicable	Not applicable	Diarrhea	>1000 (Failure)	<500 cells	>13g/dL	<56 U/L	>40U/L	No	Yes	No	No	No	Yes	No	No	4-10 Weeks	1-5 Years	18.5 - 24.9 Kg/m2 (Normal weight)	1-5 Years	0.5	5.9	23333	<0.8mg/dL	Positive	Positive	5.7 - 6.4 (Pre-diabetic)	No
NCD233	48	4	4	34.4	357	13.1	36	79	F	41 - 50	Married	Non Formal	Unemployed	1_5	Negative	Negative	5.7 - 6.4 (Pre-diabetic)	TDF/3TC/DTG	No	No	No	Not applicable	Not applicable	Diarrhea	<1000 (Suppresion)	<500 cells	>13g/dL	<56 U/L	>40U/L	No	No	No	No	Yes	Yes	No	No	>3 Weeks	1-5 Years	>30kg/m2 (Obese)	1-5 Years	0.9	5.8	0	>0.8mg/dL	Negative	Negative	5.7 - 6.4 (Pre-diabetic)	No
NCD234	32	3	3	26.4	487	15.1	22.5	22.5	F	31 - 40	Married	Tertiary	Unemployed	1_5	Negative	Negative	<5.7 (Non-diabetic)	TDF/3TC/DTG	No	No	Yes	Once	Lapse of druggs supply	Headache	<1000 (Suppresion)	<500 cells	>13g/dL	<56 U/L	<40U/L	No	No	No	No	Yes	Yes	No	No	>3 Weeks	1-5 Years	25-29.9Kg/m2 (Overweight)	1-5 Years	1.6	5.3	0	>0.8mg/dL	Negative	Negative	<5.7 (Non-diabetic)	No
NCD235	32	6	6	24.7	433	15.7	22.5	27	M	31 - 40	Married	Primary	Employed	6_10	Negative	Negative	<5.7 (Non-diabetic)	TDF/3TC/DTG	Yes	Yes	No	Not applicable	Not applicable	Skin Problems/ Fungal Infections	<1000 (Suppresion)	<500 cells	>13g/dL	<56 U/L	<40U/L	No	No	No	No	Yes	Yes	No	Yes	>3 Weeks	6-10 Years	18.5 - 24.9 Kg/m2 (Normal weight)	6-10 Years	0.3	5.5	0	<0.8mg/dL	Negative	Negative	<5.7 (Non-diabetic)	No
NCD236	37	3	3	33.6	520	15.1	31.8	26.5	F	31 - 40	Married	Primary	Unemployed	1_5	Positive	Negative	<5.7 (Non-diabetic)	TDF/3TC/DTG FDC morning + DTG/ 2RHZE-FDC/4RH-FDC	Yes	Yes	No	Not applicable	Not applicable	Skin Problems/ Fungal Infections	<1000 (Suppresion)	>500 cell	>13g/dL	<56 U/L	<40U/L	No	No	No	No	No	No	No	No	>3 Weeks	1-5 Years	>30kg/m2 (Obese)	1-5 Years	1.1	4.9	0	>0.8mg/dL	Positive	Negative	<5.7 (Non-diabetic)	No
NCD237	20	3	3	24	419	12.1	25.5	33.5	M	18 - 30	Single	Tertiary	Bussiness	1_5	Positive	Negative	<5.7 (Non-diabetic)	TDF/3TC/DTG FDC morning + DTG/ 2RHZE-FDC/4RH-FDC	Yes	Yes	Yes	Twice	Experiencing Side Effects	Diarrhea	<1000 (Suppresion)	<500 cells	<13g/dL	<56 U/L	<40U/L	No	No	No	No	No	No	No	No	4-10 Weeks	1-5 Years	18.5 - 24.9 Kg/m2 (Normal weight)	1-5 Years	1.1	5.2	0	>0.8mg/dL	Positive	Negative	<5.7 (Non-diabetic)	No
NCD238	42	6	6	20.4	418	17	32.6	22.5	M	41 - 50	Married	Primary	Employed	6_10	Positive	Negative	5.7 - 6.4 (Pre-diabetic)	TDF/3TC/DTG FDC morning + DTG/ 2RHZE-FDC/4RH-FDC	Yes	No	No	Not applicable	Not applicable	Weight Loss or Wasting	<1000 (Suppresion)	<500 cells	>13g/dL	<56 U/L	<40U/L	No	No	No	No	Yes	No	Yes	No	>3 Weeks	6-10 Years	18.5 - 24.9 Kg/m2 (Normal weight)	6-10 Years	1.1	6.3	0	>0.8mg/dL	Positive	Negative	5.7 - 6.4 (Pre-diabetic)	No
NCD239	49	5	5	23.5	487	14.2	22.6	22.5	M	41 - 50	Married	Secondary	Bussiness	1_5	Positive	Negative	5.7 - 6.4 (Pre-diabetic)	TDF/3TC/DTG FDC morning + DTG/ 2RHZE-FDC/4RH-FDC	Yes	No	No	Not applicable	Not applicable	Weight Gain	<1000 (Suppresion)	<500 cells	>13g/dL	<56 U/L	<40U/L	Yes	No	No	Yes	No	Yes	No	No	>3 Weeks	1-5 Years	18.5 - 24.9 Kg/m2 (Normal weight)	1-5 Years	1.6	6.4	45	>0.8mg/dL	Positive	Negative	5.7 - 6.4 (Pre-diabetic)	Yes
NCD240	33	18	18	21.1	433	12.8	19	18.5	F	31 - 40	Married	Non Formal	Unemployed	>.11	Positive	Negative	<5.7 (Non-diabetic)	TDF/3TC/DTG FDC morning + DTG/ 2RHZE-FDC/4RH-FDC	Yes	Yes	No	Not applicable	Not applicable	Bloating pain or gas in stomach	<1000 (Suppresion)	<500 cells	<13g/dL	<56 U/L	<40U/L	No	No	No	No	Yes	Yes	No	No	>3 Weeks	>11 Years	18.5 - 24.9 Kg/m2 (Normal weight)	>11 Years	1	5.6	0	<0.8mg/dL	Positive	Negative	<5.7 (Non-diabetic)	No
NCD241	29	10	8	29.1	520	8.7	19	25.7	F	18 - 30	Married	Primary	Farming	6_10	Negative	Negative	5.7 - 6.4 (Pre-diabetic)	TDF/3TC/DTG	Yes	No	No	Not applicable	Not applicable	Nausea or Vomiting	<1000 (Suppresion)	>500 cell	<13g/dL	<56 U/L	<40U/L	No	No	No	No	No	No	No	No	>3 Weeks	6-10 Years	25-29.9Kg/m2 (Overweight)	6-10 Years	1.1	5.8	0	>0.8mg/dL	Negative	Negative	5.7 - 6.4 (Pre-diabetic)	No
NCD242	32	4	4	20.3	451	15.5	22	24	M	31 - 40	Married	Secondary	Bussiness	1_5	Negative	Negative	5.7 - 6.4 (Pre-diabetic)	TDF/3TC/DTG	No	No	Yes	Thrice	Forgot to take drugs at stepulated time	Diarrhea	>1000 (Failure)	<500 cells	>13g/dL	<56 U/L	<40U/L	No	No	No	No	Yes	No	Yes	Yes	4-10 Weeks	1-5 Years	18.5 - 24.9 Kg/m2 (Normal weight)	1-5 Years	0.9	6.1	1343	>0.8mg/dL	Negative	Negative	5.7 - 6.4 (Pre-diabetic)	No
NCD243	20	5	5	20.2	558	14.4	30	20	M	18 - 30	Single	Secondary	Bussiness	1_5	Negative	Negative	5.7 - 6.4 (Pre-diabetic)	TDF/3TC/DTG	No	No	Yes	Once	Forgot to take drugs at stepulated time	Weight Loss or Wasting	<1000 (Suppresion)	>500 cell	>13g/dL	<56 U/L	<40U/L	No	No	No	No	No	No	No	No	4-10 Weeks	1-5 Years	18.5 - 24.9 Kg/m2 (Normal weight)	1-5 Years	0.7	5.9	0	<0.8mg/dL	Negative	Negative	5.7 - 6.4 (Pre-diabetic)	No
NCD244	42	9	7	27.7	530	14.8	48	23.5	F	41 - 50	Married	Non Formal	Bussiness	6_10	Negative	Negative	>6.5 (Diabetic)	TDF/3TC/DTG	Yes	No	No	Not applicable	Not applicable	Weight Gain	<1000 (Suppresion)	>500 cell	>13g/dL	<56 U/L	<40U/L	No	No	Yes	No	Yes	No	No	No	>3 Weeks	6-10 Years	25-29.9Kg/m2 (Overweight)	6-10 Years	0.4	6.7	0	<0.8mg/dL	Negative	Negative	>6.5 (Diabetic)	No
NCD245	36	5	5	31.6	531	7.9	23.5	26.6	M	31 - 40	Married	Non Formal	Unemployed	1_5	Negative	Negative	5.7 - 6.4 (Pre-diabetic)	TDF/3TC/DTG	No	Yes	Yes	Twice	Experiencing Side Effects	Diarrhea	<1000 (Suppresion)	>500 cell	<13g/dL	<56 U/L	<40U/L	No	No	No	No	Yes	Yes	Yes	Yes	>3 Weeks	1-5 Years	>30kg/m2 (Obese)	1-5 Years	0.2	5.7	0	<0.8mg/dL	Negative	Negative	5.7 - 6.4 (Pre-diabetic)	No
NCD246	45	9	7	26.5	430	13.4	25	20	M	41 - 50	Married	Primary	Unemployed	6_10	Positive	Negative	5.7 - 6.4 (Pre-diabetic)	TDF/3TC/DTG FDC morning + DTG/ 2RHZE-FDC/4RH-FDC	Yes	No	No	Not applicable	Not applicable	Skin Problems/ Fungal Infections	<1000 (Suppresion)	<500 cells	>13g/dL	<56 U/L	<40U/L	No	No	No	No	Yes	Yes	No	No	4-10 Weeks	6-10 Years	25-29.9Kg/m2 (Overweight)	6-10 Years	0.6	5.7	0	<0.8mg/dL	Positive	Negative	5.7 - 6.4 (Pre-diabetic)	No
NCD247	32	3	3	23.2	450	14.5	25.5	23.5	M	31 - 40	Married	Primary	Bussiness	1_5	Positive	Negative	5.7 - 6.4 (Pre-diabetic)	TDF/3TC/DTG FDC morning + DTG/ 2RHZE-FDC/4RH-FDC	Yes	No	No	Not applicable	Not applicable	Weight Loss or Wasting	<1000 (Suppresion)	<500 cells	>13g/dL	<56 U/L	<40U/L	No	No	No	No	Yes	Yes	Yes	No	>3 Weeks	1-5 Years	18.5 - 24.9 Kg/m2 (Normal weight)	1-5 Years	0.6	6.3	0	<0.8mg/dL	Positive	Negative	5.7 - 6.4 (Pre-diabetic)	No
NCD248	29	5	5	23.5	554	12.9	22	22	M	18 - 30	Married	Non Formal	Bussiness	1_5	Negative	Negative	<5.7 (Non-diabetic)	TDF/3TC/DTG	No	Yes	Yes	Once	Forgot to take drugs at stepulated time	Fatique	<1000 (Suppresion)	>500 cell	<13g/dL	<56 U/L	<40U/L	No	No	No	No	No	Yes	Yes	Yes	4-10 Weeks	1-5 Years	18.5 - 24.9 Kg/m2 (Normal weight)	1-5 Years	0.5	5.5	72	<0.8mg/dL	Negative	Negative	<5.7 (Non-diabetic)	No
NCD249	38	6	6	27	498	7.2	30	24	M	31 - 40	Married	Secondary	Unemployed	6_10	Negative	Negative	>6.5 (Diabetic)	TDF/3TC/DTG	Yes	Yes	No	Not applicable	Not applicable	Skin Problems/ Fungal Infections	<1000 (Suppresion)	<500 cells	<13g/dL	<56 U/L	<40U/L	No	No	No	No	Yes	Yes	No	Yes	>3 Weeks	6-10 Years	25-29.9Kg/m2 (Overweight)	6-10 Years	1.8	6.8	0	>0.8mg/dL	Negative	Negative	>6.5 (Diabetic)	No
NCD250	52	9	9	20.1	575	11.1	28	20	M	> 51	Married	Non Formal	Employed	6_10	Negative	Negative	>6.5 (Diabetic)	TDF/3TC/DTG	Yes	No	No	Not applicable	Not applicable	Weight Loss or Wasting	<1000 (Suppresion)	>500 cell	<13g/dL	<56 U/L	<40U/L	Yes	No	Yes	No	Yes	Yes	Yes	Yes	>3 Weeks	6-10 Years	18.5 - 24.9 Kg/m2 (Normal weight)	6-10 Years	0.8	6.7	0	<0.8mg/dL	Negative	Negative	>6.5 (Diabetic)	Yes
NCD251	38	9	9	18.9	481	13.4	32.6	26.6	F	31 - 40	Separated/Divorced	Primary	Unemployed	6_10	Negative	Negative	<5.7 (Non-diabetic)	TDF/3TC/DTG	Yes	No	No	Not applicable	Not applicable	Weight Gain	<1000 (Suppresion)	<500 cells	>13g/dL	<56 U/L	<40U/L	No	No	No	No	Yes	No	No	No	4-10 Weeks	6-10 Years	18.5 - 24.9 Kg/m2 (Normal weight)	6-10 Years	1	5.1	0	<0.8mg/dL	Negative	Negative	<5.7 (Non-diabetic)	No
NCD252	59	11	11	25.1	451	19.7	22.6	16.6	M	> 51	Married	Non Formal	Bussiness	>.11	Negative	Negative	>6.5 (Diabetic)	TDF/3TC/DTG	Yes	Yes	No	Not applicable	Not applicable	Weight Loss or Wasting	<1000 (Suppresion)	<500 cells	>13g/dL	<56 U/L	<40U/L	Yes	No	Yes	No	Yes	No	No	No	>3 Weeks	>11 Years	25-29.9Kg/m2 (Overweight)	>11 Years	1	6.9	0	<0.8mg/dL	Negative	Negative	>6.5 (Diabetic)	Yes
NCD253	47	3	3	27.8	558	11.2	19	22.5	M	41 - 50	Married	Non Formal	Unemployed	1_5	Negative	Negative	5.7 - 6.4 (Pre-diabetic)	TDF/3TC/DTG	No	No	Yes	Once	Forgot to take drugs at stepulated time	Weight Loss or Wasting	<1000 (Suppresion)	>500 cell	<13g/dL	<56 U/L	<40U/L	No	No	No	No	Yes	Yes	No	Yes	4-10 Weeks	1-5 Years	25-29.9Kg/m2 (Overweight)	1-5 Years	0.5	5.7	0	<0.8mg/dL	Negative	Negative	5.7 - 6.4 (Pre-diabetic)	No
NCD254	29	3	3	27.2	530	12.3	19	27	F	18 - 30	Married	Non Formal	Unemployed	1_5	Negative	Negative	<5.7 (Non-diabetic)	TDF/3TC/DTG	No	No	No	Not applicable	Not applicable	Diarrhea	>1000 (Failure)	>500 cell	<13g/dL	<56 U/L	<40U/L	No	No	No	No	Yes	No	No	No	4-10 Weeks	1-5 Years	25-29.9Kg/m2 (Overweight)	1-5 Years	0.7	4.7	367728	<0.8mg/dL	Negative	Negative	<5.7 (Non-diabetic)	No
NCD255	34	5	5	22.5	445	15.5	20	24	F	31 - 40	Married	Non Formal	Farming	1_5	Negative	Negative	<5.7 (Non-diabetic)	TDF/3TC/DTG	No	Yes	Yes	Once	Forgot to take drugs at stepulated time	Weight Loss or Wasting	<1000 (Suppresion)	<500 cells	>13g/dL	<56 U/L	<40U/L	No	No	No	No	Yes	Yes	No	No	>3 Weeks	1-5 Years	18.5 - 24.9 Kg/m2 (Normal weight)	1-5 Years	0.5	5	0	<0.8mg/dL	Negative	Negative	<5.7 (Non-diabetic)	No
NCD256	16	3	3	18.2	522	14.4	20	22	F		Single	Non Formal	Unemployed	1_5	Negative	Negative	<5.7 (Non-diabetic)	TDF/3TC/DTG	No	No	No	Not applicable	Not applicable	Skin Problems/ Fungal Infections	<1000 (Suppresion)	>500 cell	>13g/dL	<56 U/L	<40U/L	No	No	No	No	No	No	No	No	4-10 Weeks	1-5 Years	<18.5 Kg/m2 (Underweight)	1-5 Years	0.7	5.3	0	<0.8mg/dL	Negative	Negative	<5.7 (Non-diabetic)	No
NCD257	45	3	3	24.6	487	14.2	45.5	24	F	41 - 50	Married	Tertiary	Unemployed	1_5	Negative	Negative	>6.5 (Diabetic)	TDF/3TC/DTG	No	Yes	No	Not applicable	Not applicable	Weight Loss or Wasting	<1000 (Suppresion)	<500 cells	>13g/dL	<56 U/L	<40U/L	No	No	Yes	No	Yes	No	No	No	>3 Weeks	1-5 Years	18.5 - 24.9 Kg/m2 (Normal weight)	1-5 Years	1.5	7.4	0	>0.8mg/dL	Negative	Negative	>6.5 (Diabetic)	No
NCD258	34	11	11	20.8	419	8.4	25.5	25.6	M	31 - 40	Married	Primary	Employed	>.11	Negative	Negative	<5.7 (Non-diabetic)	TDF/3TC/DTG	Yes	No	Yes	Once	Forgot to take drugs at stepulated time	Skin Problems/ Fungal Infections	<1000 (Suppresion)	<500 cells	<13g/dL	<56 U/L	<40U/L	No	No	No	No	No	No	Yes	Yes	>3 Weeks	>11 Years	18.5 - 24.9 Kg/m2 (Normal weight)	>11 Years	0.2	4.9	0	<0.8mg/dL	Negative	Negative	<5.7 (Non-diabetic)	No
NCD259	41	6	6	24.6	418	13.2	30.1	26.6	F	41 - 50	Married	Secondary	Bussiness	6_10	Negative	Negative	<5.7 (Non-diabetic)	TDF/3TC/DTG	Yes	No	No	Not applicable	Not applicable	Diarrhea	<1000 (Suppresion)	<500 cells	>13g/dL	<56 U/L	<40U/L	No	No	No	No	Yes	Yes	No	No	4-10 Weeks	6-10 Years	18.5 - 24.9 Kg/m2 (Normal weight)	6-10 Years	0.9	5.3	0	>0.8mg/dL	Negative	Negative	<5.7 (Non-diabetic)	No
NCD260	38	8	7	27.1	416	15.1	32.6	27.6	F	31 - 40	Single	Secondary	Bussiness	6_10	Negative	Negative	<5.7 (Non-diabetic)	TDF/3TC/DTG	Yes	Yes	Yes	Once	Forgot to take drugs at stepulated time	Weight Loss or Wasting	<1000 (Suppresion)	<500 cells	>13g/dL	<56 U/L	<40U/L	No	No	No	No	Yes	No	No	No	4-10 Weeks	6-10 Years	25-29.9Kg/m2 (Overweight)	6-10 Years	0.8	5.6	0	<0.8mg/dL	Negative	Negative	<5.7 (Non-diabetic)	No
NCD261	39	4	4	31.1	525	14.4	23	22.5	M	31 - 40	Married	Secondary	Unemployed	1_5	Positive	Negative	<5.7 (Non-diabetic)	TDF/3TC/DTG FDC morning + DTG/ 2RHZE-FDC/4RH-FDC	Yes	No	No	Not applicable	Not applicable	Skin Problems/ Fungal Infections	<1000 (Suppresion)	>500 cell	>13g/dL	<56 U/L	<40U/L	Yes	No	No	No	No	Yes	No	Yes	4-10 Weeks	1-5 Years	>30kg/m2 (Obese)	1-5 Years	0.9	5.4	0	>0.8mg/dL	Positive	Negative	<5.7 (Non-diabetic)	Yes
NCD262	30	10	8	32.4	497	14.4	43	25.6	M	18 - 30	Married	Secondary	Bussiness	6_10	Positive	Negative	5.7 - 6.4 (Pre-diabetic)	TDF/3TC/DTG FDC morning + DTG/ 2RHZE-FDC/4RH-FDC	Yes	No	No	Not applicable	Not applicable	Diarrhea	<1000 (Suppresion)	<500 cells	>13g/dL	<56 U/L	<40U/L	No	No	No	No	No	No	Yes	No	4-10 Weeks	6-10 Years	>30kg/m2 (Obese)	6-10 Years	1.6	5.9	0	>0.8mg/dL	Positive	Negative	5.7 - 6.4 (Pre-diabetic)	No
NCD263	38	8	8	25.4	550	13.9	24	18.5	F	31 - 40	Married	Tertiary	Bussiness	6_10	Negative	Negative	5.7 - 6.4 (Pre-diabetic)	TDF/3TC/DTG	Yes	No	Yes	Once	Forgot to take drugs at stepulated time	Weight Loss or Wasting	<1000 (Suppresion)	>500 cell	>13g/dL	<56 U/L	<40U/L	No	No	No	No	No	No	Yes	No	4-10 Weeks	6-10 Years	25-29.9Kg/m2 (Overweight)	6-10 Years	1.2	6.3	0	>0.8mg/dL	Negative	Negative	5.7 - 6.4 (Pre-diabetic)	No
NCD264	27	3	3	21.7	517	12.2	28.8	25.7	M	18 - 30	Single	Tertiary	Bussiness	1_5	Negative	Negative	<5.7 (Non-diabetic)	TDF/3TC/DTG	No	Yes	No	Not applicable	Not applicable	Bloating pain or gas in stomach	<1000 (Suppresion)	>500 cell	<13g/dL	<56 U/L	<40U/L	No	No	No	No	No	No	Yes	Yes	>3 Weeks	1-5 Years	18.5 - 24.9 Kg/m2 (Normal weight)	1-5 Years	1.6	4.7	0	>0.8mg/dL	Negative	Negative	<5.7 (Non-diabetic)	No
NCD265	31	8	7	21.2	401	13.2	42	20.5	F	31 - 40	Single	Secondary	Employed	6_10	Negative	Negative	5.7 - 6.4 (Pre-diabetic)	TDF/3TC/DTG	Yes	No	No	Not applicable	Not applicable	Nausea or Vomiting	<1000 (Suppresion)	<500 cells	>13g/dL	<56 U/L	<40U/L	No	No	No	No	No	No	Yes	No	4-10 Weeks	6-10 Years	18.5 - 24.9 Kg/m2 (Normal weight)	6-10 Years	0.3	6.1	393	<0.8mg/dL	Negative	Negative	5.7 - 6.4 (Pre-diabetic)	No
NCD266	30	9	6	24.6	516	15.3	29.1	30.1	F	18 - 30	Married	Tertiary	Bussiness	6_10	Negative	Negative	5.7 - 6.4 (Pre-diabetic)	TDF/3TC/DTG	Yes	Yes	Yes	Twice	Experiencing Side Effects	Diarrhea	<1000 (Suppresion)	>500 cell	>13g/dL	<56 U/L	<40U/L	No	No	No	Yes	No	Yes	No	No	>11 Weeks	6-10 Years	18.5 - 24.9 Kg/m2 (Normal weight)	6-10 Years	4.5	6.2	0	>0.8mg/dL	Negative	Negative	5.7 - 6.4 (Pre-diabetic)	No
NCD267	32	3	3	26.6	420	14.9	27.8	27.7	M	31 - 40	Married	Secondary	Employed	1_5	Negative	Negative	<5.7 (Non-diabetic)	TDF/3TC/DTG	No	No	No	Not applicable	Not applicable	Weight Loss or Wasting	<1000 (Suppresion)	<500 cells	>13g/dL	<56 U/L	<40U/L	No	No	No	No	No	No	Yes	No	>11 Weeks	1-5 Years	25-29.9Kg/m2 (Overweight)	1-5 Years	0.5	5.2	0	<0.8mg/dL	Negative	Negative	<5.7 (Non-diabetic)	No
NCD268	24	5	5	21.3	481	17.6	32.6	26.6	M	18 - 30	Married	Secondary	Bussiness	1_5	Negative	Negative	5.7 - 6.4 (Pre-diabetic)	TDF/3TC/DTG	No	No	No	Not applicable	Not applicable	Weight Gain	<1000 (Suppresion)	<500 cells	>13g/dL	<56 U/L	<40U/L	No	No	No	No	No	No	Yes	Yes	4-10 Weeks	1-5 Years	18.5 - 24.9 Kg/m2 (Normal weight)	1-5 Years	1.5	6.4	0	>0.8mg/dL	Negative	Negative	5.7 - 6.4 (Pre-diabetic)	No
NCD269	44	4	4	35.5	451	12.3	22.6	16.6	M	41 - 50	Married	Tertiary	Bussiness	1_5	Negative	Negative	5.7 - 6.4 (Pre-diabetic)	TDF/3TC/DTG	No	Yes	No	Not applicable	Not applicable	Weight Loss or Wasting	<1000 (Suppresion)	<500 cells	<13g/dL	<56 U/L	<40U/L	No	No	No	No	No	No	Yes	Yes	>3 Weeks	1-5 Years	>30kg/m2 (Obese)	1-5 Years	1	5.7	0	>0.8mg/dL	Negative	Negative	5.7 - 6.4 (Pre-diabetic)	No
NCD270	46	9	6	30.4	558	0	19	22.5	F	41 - 50	Married	Tertiary	Employed	6_10	Negative	Negative	5.7 - 6.4 (Pre-diabetic)	TDF/3TC/DTG	Yes	No	Yes	Once	Forgot to take drugs at stepulated time	Weight Loss or Wasting	<1000 (Suppresion)	>500 cell	<13g/dL	<56 U/L	<40U/L	No	No	No	No	No	No	No	No	4-10 Weeks	6-10 Years	>30kg/m2 (Obese)	6-10 Years	0.9	6.3	0	>0.8mg/dL	Negative	Negative	5.7 - 6.4 (Pre-diabetic)	No
NCD271	26	10	7	18.5	401	14.7	42	20.5	M	18 - 30	Single	Secondary	Employed	6_10	Negative	Negative	<5.7 (Non-diabetic)	TDF/3TC/DTG	Yes	No	No	Not applicable	Not applicable	Diarrhea	<1000 (Suppresion)	<500 cells	>13g/dL	<56 U/L	<40U/L	No	No	No	No	No	No	Yes	No	4-10 Weeks	6-10 Years	18.5 - 24.9 Kg/m2 (Normal weight)	6-10 Years	1.5	4.8	0	>0.8mg/dL	Negative	Negative	<5.7 (Non-diabetic)	No
NCD272	31	9	6	21.7	445	16.5	20	24	F	31 - 40	Married	Secondary	Bussiness	6_10	Negative	Negative	<5.7 (Non-diabetic)	TDF/3TC/DTG	Yes	Yes	Yes	Once	Forgot to take drugs at stepulated time	Weight Loss or Wasting	<1000 (Suppresion)	<500 cells	>13g/dL	<56 U/L	<40U/L	No	No	No	No	Yes	Yes	No	No	>3 Weeks	6-10 Years	18.5 - 24.9 Kg/m2 (Normal weight)	6-10 Years	1.2	5.3	0	>0.8mg/dL	Negative	Negative	<5.7 (Non-diabetic)	No
NCD273	40	8	7	22.9	522	13.9	20	22	M	31 - 40	Married	Secondary	Bussiness	6_10	Negative	Negative	>6.5 (Diabetic)	TDF/3TC/DTG	Yes	No	No	Not applicable	Not applicable	Skin Problems/ Fungal Infections	<1000 (Suppresion)	>500 cell	>13g/dL	<56 U/L	<40U/L	No	No	No	No	No	No	Yes	No	4-10 Weeks	6-10 Years	18.5 - 24.9 Kg/m2 (Normal weight)	6-10 Years	0.6	6.5	0	<0.8mg/dL	Negative	Negative	>6.5 (Diabetic)	No
NCD274	37	7	7	20.7	487	15.7	25.5	24	M	31 - 40	Married	Secondary	Bussiness	6_10	Negative	Negative	5.7 - 6.4 (Pre-diabetic)	TDF/3TC/DTG	Yes	Yes	No	Not applicable	Not applicable	Diarrhea	<1000 (Suppresion)	<500 cells	>13g/dL	<56 U/L	<40U/L	No	No	No	No	No	No	No	Yes	>11 Weeks	6-10 Years	18.5 - 24.9 Kg/m2 (Normal weight)	6-10 Years	1.6	5.9	0	>0.8mg/dL	Negative	Negative	5.7 - 6.4 (Pre-diabetic)	No
NCD275	32	9	9	31.2	433	17.7	23.5	20	F	31 - 40	Separated/Divorced	Tertiary	Bussiness	6_10	Negative	Negative	5.7 - 6.4 (Pre-diabetic)	TDF/3TC/DTG	Yes	No	Yes	Once	Forgot to take drugs at stepulated time	Weight Loss or Wasting	<1000 (Suppresion)	<500 cells	>13g/dL	<56 U/L	<40U/L	No	No	No	No	No	No	No	No	4-10 Weeks	6-10 Years	>30kg/m2 (Obese)	6-10 Years	0.3	6.4	0	<0.8mg/dL	Negative	Negative	5.7 - 6.4 (Pre-diabetic)	No
NCD276	34	6	6	22.5	520	13	25	23.5	M	31 - 40	Married	Non Formal	Bussiness	6_10	Negative	Negative	5.7 - 6.4 (Pre-diabetic)	TDF/3TC/DTG	Yes	Yes	No	Not applicable	Not applicable	Bloating pain or gas in stomach	<1000 (Suppresion)	>500 cell	<13g/dL	<56 U/L	<40U/L	No	No	No	No	No	No	Yes	Yes	4-10 Weeks	6-10 Years	18.5 - 24.9 Kg/m2 (Normal weight)	6-10 Years	1.1	6	0	>0.8mg/dL	Negative	Negative	5.7 - 6.4 (Pre-diabetic)	No
NCD277	18	11	11	28.4	419	15.1	38	26.5	F	18 - 30	Single	Non Formal	Unemployed	>.11	Negative	Negative	<5.7 (Non-diabetic)	TDF/3TC/DTG	Yes	No	No	Not applicable	Not applicable	Nausea or Vomiting	<1000 (Suppresion)	<500 cells	>13g/dL	<56 U/L	<40U/L	No	No	No	No	No	No	No	No	4-10 Weeks	>11 Years	25-29.9Kg/m2 (Overweight)	>11 Years	1.5	5.2	0	>0.8mg/dL	Negative	Negative	<5.7 (Non-diabetic)	No
NCD278	32	5	5	23.6	418	12.3	30.1	22.5	M	31 - 40	Single	Tertiary	Unemployed	1_5	Negative	Negative	<5.7 (Non-diabetic)	TDF/3TC/DTG	No	No	Yes	Thrice	Forgot to take drugs at stepulated time	Diarrhea	<1000 (Suppresion)	<500 cells	<13g/dL	<56 U/L	<40U/L	No	No	No	No	Yes	No	Yes	Yes	4-10 Weeks	1-5 Years	18.5 - 24.9 Kg/m2 (Normal weight)	1-5 Years	1.2	5.1	0	>0.8mg/dL	Negative	Negative	<5.7 (Non-diabetic)	No
NCD279	51	4	4	26.4	425	16	45.5	22.5	M	> 51	Married	Non Formal	Bussiness	1_5	Negative	Negative	>6.5 (Diabetic)	TDF/3TC/DTG	No	Yes	No	Not applicable	Not applicable	Skin Problems/ Fungal Infections	<1000 (Suppresion)	<500 cells	>13g/dL	<56 U/L	<40U/L	Yes	No	No	Yes	Yes	Yes	Yes	No	>3 Weeks	1-5 Years	25-29.9Kg/m2 (Overweight)	1-5 Years	0.8	6.8	0	<0.8mg/dL	Negative	Negative	>6.5 (Diabetic)	Yes
NCD280	25	4	4	20.9	516	12.8	29.1	30.1	F	18 - 30	Single	Non Formal	Unemployed	1_5	Negative	Negative	<5.7 (Non-diabetic)	TDF/3TC/DTG	No	No	Yes	Once	Forgot to take drugs at stepulated time	Weight Loss or Wasting	<1000 (Suppresion)	>500 cell	<13g/dL	<56 U/L	<40U/L	No	No	No	No	No	No	No	No	>3 Weeks	1-5 Years	18.5 - 24.9 Kg/m2 (Normal weight)	1-5 Years	0.5	5.3	189	<0.8mg/dL	Negative	Negative	<5.7 (Non-diabetic)	No
[truncated: 18 more columns]
